# Supplementary material for: The effects of alcohol dependence on the CSF proteome in mice: Evidence for blood-brain barrier dysfunction and neuroinflammation
Source: Neurobiol Dis. Author manuscript; Available in PMC 2026 Feb 15. (PMC12906712; doi:10.1016/j.nbd.2025.107254)
Supplement: 1 [file NIHMS2145577-supplement-1.csv]

Protein	D1-M	D2-F	D3-F	D4-M	ND1-F	ND2-F	ND3-F	ND4-M	ND5-M
ALBU_MOUSE	30.45845479	30.55457136	30.69412064	30.66945583	31.13903773	30.14661544	30.75846603	30.97052546	31.22320545
CO3_MOUSE	22.95783671	23.42510868	23.70821162	23.04032777	23.72691198	22.52554943	23.78602575	23.75346371	23.92403884
CSF1R_MOUSE	20.72663894	20.38308533	20.59163501	20.2468816	20.11043578	20.06884221	19.03937628	18.98894493	NA
ENPP2_MOUSE	26.40739005	25.41197449	25.96824149	26.46882722	25.65969953	25.6262533	23.15902193	24.96108719	27.25117068
AT1A2_MOUSE	20.13034505	19.30199135	22.02676876	19.53925114	18.32355092	20.18594735	17.4244688	18.72543038	21.10176178
VIME_MOUSE	21.11873839	21.30123926	21.2218039	NA	NA	18.84964988	NA	18.20062834	NA
RIDA_MOUSE	16.85634801	NA	17.22803095	16.723681	18.2418561	16.7463777	NA	18.11164457	18.19614864
A2MG_MOUSE	20.65351731	20.72481897	21.01328428	20.32434324	20.72263163	21.08778912	17.62971003	19.33040012	20.47710278
K2C5_MOUSE	19.6927306	20.02587589	16.18916648	NA	NA	NA	NA	NA	NA
P00761|TRYP_PIG	30.21893559	30.68467547	30.90593028	30.87828567	30.75628235	30.70456697	27.81643524	30.84230157	33.437388
TRFE_MOUSE	27.69633547	27.90210162	27.97344777	27.74913269	27.89007577	27.22234013	27.60393332	27.80655284	28.40741526
MUC18_MOUSE	14.50460008	NA	NA	NA	14.03183916	NA	12.08096078	NA	NA
APOD_MOUSE	25.31356825	26.44629827	25.24314388	24.99504382	24.87456833	25.23302914	21.86058064	23.32990477	24.78223639
FBLN2_MOUSE	14.7243115	NA	NA	NA	NA	NA	NA	NA	NA
LMAN2_MOUSE	18.82877311	18.77484984	18.83595449	NA	NA	NA	NA	NA	NA
MUG1_MOUSE	22.63922446	22.09212826	22.24083517	23.00945508	22.91350436	20.98484905	23.4199081	25.06785257	24.05468601
NCAN_MOUSE	17.60417464	17.74557789	17.86109606	NA	17.8374189	15.79631019	NA	NA	NA
IDS_MOUSE	19.0697786	NA	17.6640833	NA	18.44158713	18.65033756	NA	NA	NA
P04264|K2C1_HUMAN	26.08071716	25.56363716	23.46770458	24.15174882	21.44965283	23.25847984	20.82189214	22.88035627	25.65604713
KCRB_MOUSE	18.15776998	18.91213829	20.11628911	19.15288442	18.34339368	20.05942211	NA	21.53594396	18.86509518
A0A140T8P9_MOUSE	18.85135339	20.01936219	18.98909801	NA	21.88196279	20.14850813	20.42208984	19.75541745	22.38232342
NCAM1_MOUSE	22.59866833	22.25200068	22.45024967	21.77512159	22.69750387	22.37448962	19.20610699	20.56500848	21.59769966
A1AG1_MOUSE	24.19548395	23.79664411	24.11853101	24.66763539	24.32238052	23.3137906	23.67360951	24.58171204	22.7198716
ENOB_MOUSE	19.91613416	21.53273522	21.5067999	NA	18.80905412	20.67784836	NA	20.28659703	20.85200619
ACTB_MOUSE;ACTG_MOUSE	22.77730734	23.82346356	23.50031926	23.38831849	22.91848308	22.96557477	20.33639349	23.71822378	24.12109867
PROP_MOUSE	15.55504468	17.334559	16.80444404	17.19388916	18.35671822	16.22186101	17.69497833	18.88364287	NA
APOA4_MOUSE	22.91670969	23.08485106	22.91187167	23.4235893	23.47092155	22.2054767	23.77881587	23.83409722	23.45284611
IGH1M_MOUSE	22.96346204	23.09072842	23.59069893	23.76757704	24.71605737	23.55543906	24.05671565	24.09167255	24.83509217
FKB1A_MOUSE	18.21310763	20.04468761	20.24181241	NA	18.05954977	18.8850603	14.55316193	18.17517231	18.98039648
A0A075B5L2_MOUSE;A0A075B5M2_MOUSE;A0A075B5M3_MOUSE	19.98873712	18.88448525	19.81371251	19.16669086	20.89382255	18.04820214	18.86780009	20.83835798	NA
PGRP1_MOUSE	21.32387617	19.96607049	20.81785336	19.78324413	20.93023984	20.74025048	18.52757962	18.1532233	21.58177415
ITIH4_MOUSE	18.67312288	19.82315063	19.42495862	19.09260463	21.21521002	18.97570516	21.96321579	21.37455035	21.60105516
TIMP2_MOUSE	20.95767341	19.18476507	20.30564492	20.42746525	19.75156504	20.2436569	17.68914253	18.05292951	21.14455355
GSTP1_MOUSE	12.38029472	NA	NA	NA	NA	NA	NA	NA	NA
STXB1_MOUSE	16.04005756	NA	NA	NA	NA	NA	NA	15.24007361	NA
CCN3_MOUSE	21.91344472	21.05508248	21.42775197	20.90367246	21.4442883	21.10583314	19.20125834	20.12672962	NA
A0A140T8M2_MOUSE	20.33292076	19.50191514	19.32760089	19.37117163	22.38334931	19.05671038	19.4786431	20.56217054	22.01193408
A0A075B5Y4_MOUSE	22.11364441	21.71072126	21.93129986	21.78079614	22.93594767	22.61242085	23.17541226	22.54781683	22.16206549
TTHY_MOUSE	28.98675563	27.43330378	28.81699483	28.50612087	28.312099	28.96987385	25.76638576	26.8380415	27.39918662
SMS_MOUSE	19.1791008	18.66709812	18.29110065	18.70632831	18.89024837	18.5485514	17.13481051	17.92872763	NA
IGG2B_MOUSE	23.80979352	24.03624629	23.64412037	23.3001288	25.18457058	24.33685301	24.50027018	24.72724093	24.44027837
NELL2_MOUSE	21.25810478	21.55722263	21.47925448	20.66074185	21.09885924	20.61045796	18.95731218	18.89169071	21.4400368
LYNX1_MOUSE	16.32611262	16.07241952	NA	15.14738956	NA	NA	NA	13.41605322	NA
PROF2_MOUSE	18.89287638	18.46610198	18.8997763	18.16361559	NA	18.92962458	NA	18.97807858	NA
DAG1_MOUSE	18.23847195	17.9585443	17.83674709	16.95890436	18.02661933	18.04901829	15.2220118	16.08932633	NA
HEXB_MOUSE	22.41155479	22.25915318	22.51152725	21.85505124	22.07426995	21.78968349	19.5375445	20.09009109	21.99342081
QSOX1_MOUSE	22.2528635	22.14031864	22.2334286	22.25747529	22.39282503	21.73924765	21.09127083	21.91809351	21.02075042
CMBL_MOUSE	14.34268428	15.23338972	16.24189967	NA	NA	15.61676364	NA	NA	NA
A8DUK4_MOUSE	26.45061594	29.71746099	28.71374377	31.70764359	25.38207441	28.81043972	25.92107267	31.82268154	31.13500902
GELS_MOUSE	24.00110413	24.4328985	24.34946697	24.0219397	24.64259163	23.90613095	24.07012014	24.47630311	24.80706048
IGHM_MOUSE	21.70108607	22.95401159	23.58149108	23.71133219	23.45199198	21.70802284	24.57688371	24.46950463	25.36319799
PLD3_MOUSE	18.12012203	16.72505072	NA	17.7103712	17.40636078	17.98654503	NA	NA	NA
BCAM_MOUSE	14.7280354	NA	NA	13.38734173	14.0084105	NA	NA	NA	NA
A0A1Y7VJN6_MOUSE	23.87774701	23.24957206	24.79451958	23.89226066	26.75789208	20.94628975	25.26937705	26.68252614	24.15838095
CLUS_MOUSE	24.95483697	25.91690016	25.11468436	24.470893	24.27250446	24.69366896	22.65935844	23.91621331	24.2225092
RENR_MOUSE	18.01981945	17.91832257	19.51576826	NA	17.48334357	18.64486475	NA	NA	NA
CH3L1_MOUSE	17.26435373	17.5325501	18.667458	NA	NA	16.6691455	NA	NA	NA
IGSF8_MOUSE	15.30036661	NA	17.07980082	NA	NA	16.98310061	NA	NA	NA
MA1A1_MOUSE	19.45840555	19.52471967	20.91761992	18.58761424	19.37064517	20.00185229	16.93393795	NA	NA
EST1C_MOUSE	23.43596188	24.41417392	24.52797378	23.85147446	24.78462418	23.60101438	24.84431272	24.47534541	23.56203108
LAC2_MOUSE;LAC3_MOUSE	16.76571876	17.80610287	17.7168887	18.02508972	18.36346907	15.62182189	17.97448162	18.16616174	NA
VTDB_MOUSE	25.06678176	24.36431083	24.35166162	24.92599517	25.15020597	23.93322258	24.7359681	25.50679048	24.57199326
APOE_MOUSE	27.43757278	28.37203439	27.88913916	26.88233057	27.1193493	26.50180735	25.59241356	25.29101156	27.02644776
TBB2A_MOUSE	18.83362707	18.17588757	18.04565319	17.78199519	19.62953975	NA	NA	20.22420977	22.59486731
NTRI_MOUSE	21.07270993	19.53877459	20.51955546	20.69691488	21.00356636	20.84348444	17.60041013	18.70558153	21.68164536
CFAI_MOUSE	22.04793985	21.66533335	22.09026153	22.36502147	22.76511216	21.533524	21.86621371	23.20556467	21.89979577
CAH2_MOUSE	21.13471194	23.66988513	22.96640807	25.3224499	NA	22.7404252	12.83142758	25.17829838	25.57467069
CO1A2_MOUSE	17.96957552	18.09472697	18.20519001	17.376397	19.76326917	17.77016727	NA	16.60241784	17.74343087
CNTFR_MOUSE	17.36154975	NA	NA	NA	NA	NA	NA	NA	NA
ITIH2_MOUSE	19.83454507	19.11703652	19.41008108	20.01509003	21.44236119	20.03091939	21.75622602	21.35773074	21.76888829
D3YXF5_MOUSE	16.53339973	NA	16.70979362	16.24075906	NA	NA	14.70111277	18.24303065	NA
LSAMP_MOUSE	22.65042936	22.21230774	22.76906907	22.29347425	22.15162152	22.52046502	19.32064369	20.24270794	22.24870953
GPDA_MOUSE	18.24480107	19.66044565	18.8830425	NA	NA	18.58182601	NA	NA	NA
K1C10_MOUSE	14.56280838	16.85437192	16.56472598	NA	NA	NA	NA	NA	NA
PRDX6_MOUSE	19.47523556	19.50011501	19.96175075	20.81850046	NA	19.49889314	NA	18.2433235	20.73356497
PRIO_MOUSE	22.78496476	22.2068236	22.49642651	22.700309	22.62267085	22.35036079	20.09822612	21.38870457	23.09200107
NRX3A_MOUSE	19.00212055	18.31340335	18.36188968	18.45537103	19.09213796	18.14983471	15.20984363	NA	NA
APOH_MOUSE	22.83321573	22.79087479	22.87948136	22.58976597	22.71693418	21.68946992	24.07616591	23.79425135	23.6856567
CERU_MOUSE	24.10030039	24.19939308	24.16906507	23.8743265	24.28845402	22.96677068	24.35981779	24.02311354	23.92957044
ACE_MOUSE	18.01108804	16.9249751	17.89410987	17.85853346	18.15649364	17.74683501	NA	17.54328514	NA
PTPRZ_MOUSE	20.81281408	20.78844792	21.15154929	20.3416136	21.01919402	20.14349754	NA	19.32630228	NA
CATD_MOUSE	20.30677272	19.79053376	20.60726706	20.39841347	20.21109663	20.21848881	17.32334437	18.44557569	20.52637969
CRAC1_MOUSE	20.76502726	19.96890992	20.45043294	20.40875811	20.16529487	20.16875987	16.59621837	18.92304253	NA
PLMN_MOUSE	22.91357379	23.03297599	23.06067873	22.72627828	23.76254454	22.34971368	23.88903162	24.29475301	24.08374238
P35908|K22E_HUMAN	20.94840527	21.3987588	21.3026928	21.27545687	20.19683534	21.44293936	18.75483832	22.36409669	24.02444763
AMY1_MOUSE	15.85382485	17.37579009	17.11643725	16.10892336	17.59117351	NA	17.6975841	16.82239597	NA
FETUA_MOUSE	25.11663712	25.40871502	24.91750998	24.5471354	25.73101811	24.4880172	25.4416985	25.44737865	24.10337829
IBP7_MOUSE	18.26721355	17.89429702	18.41495123	18.89771261	18.31501255	18.06484832	15.29064671	16.17296144	19.22046243
PGS2_MOUSE	18.52141521	18.69680743	18.96902688	19.57536116	NA	NA	NA	NA	NA
LUM_MOUSE	18.42919399	18.63916427	18.91362478	19.25151146	NA	19.59956433	18.41118385	19.75905028	NA
CNTN2_MOUSE	20.93064248	19.90665927	20.94327701	20.376226	20.75042541	20.17089327	16.7740866	18.52545697	20.75268014
FA10_MOUSE	19.16905886	18.09031873	19.24690278	19.970224	19.89141293	18.89265157	20.60991362	20.24226568	NA
PTGDS_MOUSE	28.41538575	28.06408713	28.36225952	28.10724866	27.9335034	27.77789318	25.25507285	26.40246763	28.54805538
KNG1_MOUSE	24.54761649	24.13898541	24.05241975	24.0910025	25.08979027	23.49583551	24.63491861	24.76375024	24.06609979
CFAB_MOUSE	22.4372211	22.69120897	22.94308232	22.59264914	23.00920559	21.96961828	22.8508346	23.36470608	23.43318018
IBP2_MOUSE	22.5026743	22.85941324	22.67371101	22.85074513	22.52380277	22.115489	20.13737545	21.19727947	23.55905779
AATC_MOUSE	20.9584054	21.3777265	21.35248103	20.74461457	20.94679292	20.92158834	17.7252177	20.61498199	20.22378771
PHLD_MOUSE	18.77994391	19.36999241	19.38465484	19.4211436	19.82848245	18.36867626	19.17654619	20.81790843	NA
CATZ_MOUSE	20.52252747	20.25017993	20.80939063	20.36046757	19.64231944	19.8861107	16.11518267	19.03736371	20.4409239
CO4B_MOUSE	21.27881889	21.4296432	21.26975133	21.23510325	21.3713198	20.89287826	19.66275238	21.24140681	21.93893558
CFAH_MOUSE	22.98975532	23.22125773	23.07839843	22.4290549	23.08956767	22.18174841	22.24244748	23.23493708	24.26323246
SPA3N_MOUSE	21.24004757	20.95031348	21.23384262	20.45268759	20.91985357	20.29004081	19.31957221	19.76860497	20.16788695
ACTA_MOUSE;ACTC_MOUSE;ACTS_MOUSE	17.88764446	21.34857527	18.84622924	NA	NA	NA	NA	18.00066765	NA
A1AT4_MOUSE	27.39230107	27.07643483	27.56178366	27.52503055	27.95727276	27.03240837	27.6515729	28.56014811	27.53693897
A4_MOUSE	21.68602596	22.71252852	22.04834029	21.54509858	21.64187546	21.00495343	18.95984009	20.04318135	NA
A0A0A6YXN4_MOUSE	21.50361869	22.48070537	20.4934883	21.6796165	22.94399687	22.90035117	23.78870844	21.48984781	23.86344568
P13645|K1C10_HUMAN	22.84462295	23.74973992	22.04260065	22.29811212	19.90305335	21.76426531	19.26702807	22.74765317	24.88607141
VGF_MOUSE	20.29646199	21.21496192	21.39938455	19.17901767	19.27425939	19.89656989	18.13331182	18.01251315	NA
FBLN3_MOUSE	20.52839021	20.96978946	20.53250366	20.02613775	20.02587508	19.2849214	18.73232671	19.15559178	NA
AL1A2_MOUSE	20.01133136	20.32286875	21.98312752	20.69025902	18.41399691	19.88930561	NA	20.13680337	NA
Q91XL1_MOUSE	21.8919011	20.22119257	20.09006022	21.85909075	21.50452076	20.45474161	21.0467894	21.56367867	20.78372111
HEMO_MOUSE	26.12960124	25.56410116	25.38880536	26.14463804	26.32810312	24.83028692	26.36957143	26.47198839	26.53666641
GPM6A_MOUSE	16.42517581	NA	NA	NA	NA	17.37492644	NA	NA	NA
PEDF_MOUSE	20.8929932	21.65698823	21.90597181	19.63658219	20.84714035	21.1019907	18.91690198	19.87826834	NA
LYZ2_MOUSE	22.4655219	22.22396347	22.72767014	21.93075171	21.08727034	21.15506411	17.92475541	19.82748317	22.43889525
PRDX2_MOUSE	20.26441949	21.85320857	21.83324232	24.45345134	19.76127952	21.94477321	18.1144558	23.98060604	25.19590407
AMD_MOUSE	21.34270656	21.01515552	21.46392434	20.98915406	21.21005944	21.39463437	18.10407414	19.81016724	22.05189892
CBLN3_MOUSE	16.89746448	NA	16.93052377	16.53307398	NA	NA	NA	NA	NA
LBP_MOUSE	20.96457153	20.74701447	21.90763529	21.44154824	21.41782437	21.27744849	19.33165537	19.03115615	NA
CADH2_MOUSE	22.37762429	21.8368602	22.25545747	21.30967619	21.91110208	21.03485399	20.39055983	NA	NA
PPGB_MOUSE	20.98664203	NA	21.99872444	NA	NA	NA	12.9056203	NA	NA
LCAT_MOUSE	19.82857862	19.54342733	19.47902052	19.23640968	19.78369866	19.00541516	18.95853024	19.37422792	NA
PZP_MOUSE	21.95168437	23.32778894	23.05056901	24.28908133	23.40519516	22.07276287	23.93617249	25.77190862	25.58932088
APLP2_MOUSE	19.43958799	19.35659089	19.61267413	18.75201168	18.9669699	19.05713618	15.1012591	17.3728413	NA
SCG3_MOUSE	21.0334273	20.8843624	20.6638615	19.81890974	20.84117452	19.63423756	18.4151309	19.5367083	NA
SAP_MOUSE	22.97580342	22.22117662	22.62363486	22.70789324	22.42562768	22.27359788	20.07938155	20.54003481	NA
ALDOA_MOUSE	20.64429604	23.24573977	21.75125434	20.24865095	18.50367857	20.91634968	17.07256258	21.16605599	22.05119901
CO9_MOUSE	19.56089544	17.11731135	18.38680519	20.0292981	18.97050427	NA	18.55326187	20.39031977	NA
IC1_MOUSE	21.24974223	21.07462571	21.08361378	20.78942954	21.2605607	20.27327911	20.22039057	21.33465543	NA
APOA1_MOUSE	23.88259251	24.76871904	24.2437498	25.26437459	24.90631266	23.05335989	26.24613709	27.05578474	26.19202698
HPT_MOUSE	22.42341991	20.63512618	NA	NA	NA	16.94142372	NA	21.73029893	NA
NPTXR_MOUSE	20.20031255	19.80486416	20.44909391	19.98772292	20.02970228	20.5417024	17.13735761	18.63215372	21.01869453
RTN4R_MOUSE	17.17428386	16.47845464	17.34969414	16.81014022	17.51285208	17.69140787	NA	NA	NA
AMBP_MOUSE	19.72556814	17.4192872	17.80931149	19.85719696	20.43451702	18.62558964	20.81698233	20.62885024	19.42820716
SCG2_MOUSE	22.22947128	22.08829297	21.96768462	21.70094156	21.40003683	21.88973559	19.4958866	20.80726592	NA
GKN3_MOUSE	18.15636706	17.76648732	17.56359127	NA	NA	NA	NA	NA	NA
MFGM_MOUSE	19.06392732	16.95240031	18.59505988	18.79988997	18.6073907	18.39362635	NA	15.21741334	NA
SPA3K_MOUSE	23.83385688	23.73329934	24.15576447	24.33202138	24.66525173	24.25510806	24.27304108	26.28588171	25.31663986
MMP2_MOUSE	14.95475667	15.48908588	15.47733707	15.87655001	NA	NA	NA	NA	NA
F6TQW2_MOUSE	26.20468066	25.18194927	25.30282551	25.51294305	26.71722564	26.72012508	26.9461117	26.04505113	27.03971991
MEG10_MOUSE	18.17120228	18.03382619	18.22174167	18.01449214	18.20733118	17.88721828	NA	NA	NA
PLTP_MOUSE	22.58947952	22.22591714	22.55024741	22.42628881	21.89201596	22.07183145	19.47140794	20.63779615	22.27155303
AFAM_MOUSE	21.07170824	20.96349471	21.12683032	21.37010578	22.37751814	20.65778536	22.40978965	21.73744702	20.59749869
CO1A1_MOUSE	18.49822048	18.81580858	17.41058794	17.58564476	19.63958772	18.17473725	NA	NA	NA
LAMB2_MOUSE	15.29914191	16.02347306	15.79127138	NA	NA	15.40950463	NA	NA	NA
SPA3M_MOUSE	19.91579554	20.57906609	21.14168042	19.64663113	21.71723959	20.45493049	20.64614645	18.94239157	NA
CADM4_MOUSE	17.45218638	16.1364857	17.72630492	16.87693294	17.87522034	16.54853595	NA	17.73795221	NA
C1QB_MOUSE	18.24256073	19.23557833	18.75811025	17.94306805	17.38410027	17.20954668	15.59351815	17.36849159	NA
BLVRB_MOUSE	18.14376913	19.69530328	18.92068704	22.31125236	NA	20.11927336	NA	20.95321225	22.27298044
NRX2A_MOUSE	20.05324821	20.06201885	20.91667409	19.62710087	19.64112037	20.13805662	NA	NA	NA
HBA_MOUSE	25.11820169	27.8690712	27.55838332	29.70028224	23.67286574	27.40306384	23.12704137	29.1852594	31.2465202
1433E_MOUSE	19.32569145	19.06632872	19.26413585	19.06318001	17.20517566	18.73749036	NA	20.38358325	NA
GFAP_MOUSE	17.26914979	16.93020694	16.54918825	NA	NA	NA	NA	NA	NA
MYG_MOUSE	22.84446128	23.25874557	23.77595968	NA	19.43487502	22.5326499	NA	19.75857159	NA
NEUS_MOUSE	17.80549006	16.4222605	18.56752833	17.4926758	18.52131975	18.01368099	14.56664985	16.06627223	NA
FINC_MOUSE	22.04761918	22.10619121	21.87652281	21.87265483	21.49014818	21.15862151	21.93918828	22.48726647	22.55162417
APLP1_MOUSE	22.60135766	23.35885505	22.58613974	21.99578274	21.67036425	22.00488345	20.30007644	20.35471678	NA
LV2A_MOUSE;LV2B_MOUSE	16.60331461	15.32490692	NA	18.05535112	17.77974009	NA	NA	18.03728436	NA
P10599|THIO_HUMAN;THIO_MOUSE	19.2410303	19.02757737	18.96382476	20.16784534	18.06519489	19.17095695	NA	19.17891619	20.83214869
NCHL1_MOUSE	20.89148855	20.34669937	20.66425407	20.29791734	20.58934624	20.03319885	17.23218888	NA	20.5654596
MUP3_MOUSE	18.28098305	NA	NA	17.92920949	NA	NA	16.86842479	18.48149767	NA
A2CEK7_MOUSE	21.96383208	21.51364007	21.6759253	20.61913086	18.63450641	19.41805541	18.84022674	23.13727919	NA
ANT3_MOUSE	23.61313084	23.21870476	23.76620247	23.68986341	23.98590183	23.01315834	23.90829099	23.95286509	24.16168836
CNTN1_MOUSE	21.09306267	20.66381239	21.13109109	20.62216321	20.66702607	20.59483622	17.83175963	19.51039124	NA
ALDR_MOUSE	18.77901923	19.40676226	19.88902122	17.83457571	15.58297158	18.82445495	14.80678304	18.47534275	NA
F13B_MOUSE	18.42027596	17.7102394	17.48590903	18.23478897	19.34824096	17.85955261	19.00204107	19.29416961	NA
METRN_MOUSE	16.82039441	16.67737276	NA	15.76832266	16.48255392	NA	NA	15.26315743	NA
A0A0B4J1H6_MOUSE	17.10571246	18.40695365	NA	NA	NA	16.82714169	22.69715203	18.62350381	NA
SHPS1_MOUSE	18.26648787	17.55117674	18.5443908	18.10325251	18.33769439	17.74510223	15.93634089	15.80602375	NA
HEP2_MOUSE	20.69273861	20.31815127	20.56847965	20.25924841	20.5487256	19.74811523	19.61485847	20.18853819	NA
SUMO2_MOUSE;SUMO3_MOUSE	16.04740669	NA	NA	NA	17.1153355	17.0328275	NA	18.25099315	NA
A2AS37_MOUSE	17.15479129	16.87711577	16.50467814	NA	16.74780252	NA	17.30057992	18.49322028	NA
SODC_MOUSE	20.49674159	20.65886676	20.32231877	20.89408212	20.49295219	19.37889258	NA	21.00552515	NA
ANGT_MOUSE	23.09675776	23.15555923	23.49651692	22.84129507	23.06850125	23.00577439	20.31371667	21.57399718	22.30169766
G5E8G3_MOUSE	20.58393246	20.94151826	21.2332421	20.53728783	20.54133886	20.91934419	17.46717777	18.90146225	19.45069712
SCG1_MOUSE	20.89403631	20.77369036	21.12333218	20.46347966	20.63559476	20.89208302	19.07137128	19.35396648	NA
MIME_MOUSE	21.50219825	20.82837881	21.6446086	21.00519205	20.53969059	20.32358818	NA	19.16362626	21.63088495
LDHB_MOUSE	19.3105387	19.68396377	19.80389348	19.07633911	18.58340103	20.18179795	16.61489496	20.72884879	21.39690493
VTNC_MOUSE	21.95398203	22.16776266	21.92229575	21.86606989	21.72973771	20.71185584	21.51830333	21.72195489	21.45475324
TCO2_MOUSE	19.98774326	19.86847533	19.46813815	19.83166394	19.62229495	19.10888778	NA	18.83083098	NA
A1AT3_MOUSE	24.96118936	24.38140137	23.8970469	24.9616008	24.87293887	23.63506965	24.92005365	26.57636866	24.4726661
ACYP2_MOUSE	16.78325266	18.12866194	18.20930982	NA	NA	17.61592391	NA	NA	NA
TETN_MOUSE	17.19254962	17.85558649	18.81003314	17.88316007	17.98860326	17.37231197	16.35749335	NA	NA
ACES_MOUSE	16.88320411	16.54220884	NA	NA	16.05215933	NA	NA	NA	NA
HRG_MOUSE	18.88778831	20.64035961	19.82859591	18.74980539	21.18130159	19.05932874	20.24558408	21.07175998	19.14771998
A0A140T8M6_MOUSE	20.94547572	19.28676163	19.69571968	19.457033	21.58728023	20.82900602	20.75363299	20.10284971	20.16008792
S10A6_MOUSE	18.7223896	20.7157243	20.38940145	NA	17.79037356	19.71778058	NA	NA	NA
HSP7C_MOUSE	19.09028216	21.07685831	20.38609272	21.17014383	15.29938789	19.454829	17.08675336	20.85165094	21.64073948
FIBA_MOUSE	20.44733168	20.15697372	20.515058	19.58765756	21.9517961	19.42486432	18.54427108	19.68427235	22.24503033
EF2_MOUSE	18.44121615	19.22082665	19.48059067	21.2619002	NA	18.84032642	NA	19.39545069	20.53787267
NRCAM_MOUSE	20.68323316	21.0183255	21.04362358	19.98812465	20.66383773	19.84577181	18.25653305	19.67664386	20.64933244
EGFR_MOUSE	17.20654742	17.33987729	17.48293391	18.16513983	17.04104727	16.30771405	18.25207722	20.35172366	18.79358415
TBA4A_MOUSE	18.96854641	17.59074704	NA	16.7553966	18.50828403	18.32522232	17.59481403	17.51565469	21.8968232
THRB_MOUSE	22.27022582	22.27780073	22.54550624	22.61640133	22.8835124	22.19153107	22.65766324	23.41728276	NA
CMGA_MOUSE	21.98086254	20.91637182	21.23483598	21.31599674	21.56895713	21.53849901	19.46936037	19.37124878	20.84069235
LAG3_MOUSE	17.2563821	18.65798385	18.27639224	NA	NA	NA	NA	NA	NA
FIBG_MOUSE	19.47607081	20.00881651	19.08244759	19.08270404	20.78648297	17.42816342	17.58994083	19.46511175	NA
A2AP_MOUSE	21.38238653	21.97023056	21.99822326	22.05710441	22.97951101	21.61167262	22.86831471	23.09177347	22.27037775
PROS_MOUSE	18.18401165	17.99185092	18.35342868	17.52171848	17.56925122	17.85732975	15.83303364	16.41776175	18.75165846
CA2D1_MOUSE	19.29306851	19.9098878	19.66788594	NA	19.19529486	19.06556061	14.14899194	17.01305836	NA
KPYM_MOUSE	20.87730866	21.65979755	21.57541119	20.58722613	20.03363839	20.44380402	17.79704472	20.8838438	22.88277183
FA12_MOUSE	17.84526673	19.25689156	18.64626226	18.18187916	19.07320796	17.23364767	19.27558798	19.22589975	NA
CBPE_MOUSE	23.33072733	22.27647753	23.25497095	23.26707678	23.13345173	23.03089437	19.66368868	21.63409604	22.83939464
ENOA_MOUSE	18.99466571	19.64935099	20.49451743	19.75606768	NA	19.56994856	NA	20.91774788	20.0791501
DERM_MOUSE	18.81677023	19.33003346	20.43657049	19.1748763	18.94440743	18.98186771	NA	NA	NA
LDHA_MOUSE	21.67924698	23.19252173	22.53995354	22.8469944	21.21174979	21.38169805	18.88833426	23.37586199	23.72641402
PGK1_MOUSE	19.01169784	20.15126116	19.98588802	18.37986471	16.78280864	19.351949	15.93780808	19.27982771	20.63731263
CO8B_MOUSE	18.60073612	16.69373516	16.72007664	19.2764654	17.62741221	NA	18.38470669	20.79861571	20.26786244
A1AT5_MOUSE	23.34481656	20.13321043	21.38716235	23.22951264	20.77093863	19.25555601	21.66165204	24.78228569	24.00032293
C1QC_MOUSE	19.26252839	19.39598175	19.33757614	19.20364476	18.90167355	18.78079818	18.04543694	19.13380914	19.81164591
CBG_MOUSE	20.20220944	21.52541197	22.17651293	20.46828808	22.66489985	20.72971895	22.07721908	20.36863657	NA
A0A0B4J1I5_MOUSE;A0A0B4J1I8_MOUSE	20.93622678	20.17538503	21.22753589	20.86533116	21.31217142	19.54835405	21.50922341	21.27253895	21.54698969
PRRT3_MOUSE	18.51188869	16.95600181	17.89325308	NA	NA	NA	NA	NA	NA
P02663|CASA2_BOVIN	19.01931704	NA	NA	NA	NA	20.10799204	NA	18.8173195	NA
TNR21_MOUSE	18.59245825	17.93912137	17.93829302	17.74083496	17.99493253	17.77522974	15.57547418	16.86268223	NA
SEM7A_MOUSE	18.99454422	17.90978035	18.59500657	18.56971556	19.00660834	18.59256145	16.30780856	NA	NA
CO8A_MOUSE	18.80526138	16.94394941	16.6258813	18.89743632	17.81902056	16.58225477	17.72471571	21.08234662	21.1262398
PARK7_MOUSE	18.2740838	18.70299326	18.75509648	NA	NA	18.56126591	NA	18.02746712	NA
PAFA_MOUSE	21.87481292	22.87155065	21.81038105	21.63082049	21.26947742	21.30821471	20.0231891	20.26479348	21.76204991
SPRL1_MOUSE	24.17161455	24.34284976	24.26834327	23.65619352	23.80401714	23.41698978	20.29641069	22.55990326	23.5935028
RET4_MOUSE	21.41947616	22.29624633	22.80154877	21.69931361	19.57527963	19.9950233	19.54760357	22.57678804	NA
RAC1_MOUSE;RAC2_MOUSE;RAC3_MOUSE	17.56849521	16.49944802	18.4371461	17.90580584	NA	17.26490849	NA	18.32828454	NA
CATL1_MOUSE	19.29779481	18.50629045	19.21129795	19.4875507	18.56969442	18.64103842	NA	NA	NA
ABCB9_MOUSE	15.50119722	NA	NA	NA	NA	NA	NA	NA	NA
P3IP1_MOUSE	20.50393275	20.26163728	20.66625072	20.3645987	19.47288961	19.89375724	NA	19.21578677	NA
TPIS_MOUSE	21.31757589	22.45300727	22.01562017	20.44079058	18.7622475	20.79368271	18.09494344	21.69178865	22.42259407
G3P_MOUSE	23.11565499	24.43192929	24.08535966	23.58989748	21.73344831	23.492222	20.12907894	24.1167341	24.94524424
ICA_MOUSE	21.18274689	20.74642545	20.91227942	21.41240562	21.83127364	20.93283223	21.49830103	22.36262742	22.4452717
KV3A4_MOUSE	17.1988617	17.30989035	19.32034584	15.26895205	18.88147426	17.64893964	19.83068776	18.3088981	19.73495349
KCRM_MOUSE	22.12783336	24.53731002	23.62559732	18.79756132	NA	22.52563017	NA	20.99194061	22.34404283
P35527|K1C9_HUMAN	25.36156339	24.41322621	21.92838188	22.96797573	19.90679762	22.36064979	20.21082916	19.01216885	24.26792475
INAR2_MOUSE	20.43373174	19.35973202	19.82103414	19.94846476	20.1859961	19.93401103	18.45601089	19.51502323	NA
CATB_MOUSE	21.08701035	20.98143884	21.34658643	21.3266496	21.16662264	20.19866125	19.13693711	20.31905301	NA
PGCB_MOUSE	21.76761536	21.10817265	21.71190749	21.10537319	21.12678671	21.45374073	18.57851289	20.06301802	21.99769212
TAFA5_MOUSE	15.75573967	15.57814969	14.45885427	NA	NA	NA	11.64368051	NA	NA
MUP1_MOUSE	19.50087178	NA	17.48778681	17.88800676	NA	NA	NA	23.2425345	NA
MDHC_MOUSE	21.03273324	21.54935021	21.77130602	20.94253775	19.88833987	21.17891166	17.75883452	22.46866442	21.97373693
IBP3_MOUSE	17.02197139	17.71921135	17.58719881	16.98121859	16.50476733	17.01810827	NA	15.47631073	NA
NID1_MOUSE	16.47591698	16.19852592	17.42792499	15.90762557	16.24441769	16.20223284	NA	NA	NA
A1AT2_MOUSE	24.52674335	24.23200785	23.60151117	24.23692646	24.341811	23.62620185	24.21986728	25.54190829	23.89674349
A0A075B5M1_MOUSE	18.62225708	NA	NA	NA	17.6090051	NA	17.85936189	17.33961938	18.15067156
HINT1_MOUSE	18.91643732	20.12438975	19.56940055	20.34231548	20.43179998	20.36434509	NA	21.13611499	20.536602
A0A075B5S2_MOUSE	17.86788331	NA	NA	18.27694365	18.40850571	16.41059122	17.27015415	18.82687051	19.58660572
AAMDC_MOUSE	16.65919874	16.02276451	16.56208529	16.12350139	15.9049073	15.43696117	NA	NA	NA
TBB4B_MOUSE	19.23363848	19.37820815	18.95126663	18.19151262	19.65296003	18.42215613	17.0203105	19.97095225	21.05692102
B4GA1_MOUSE	18.93360179	19.54736735	20.08863873	17.86009649	18.97692472	18.76485668	NA	16.62938961	NA
CYC_MOUSE	18.03952483	17.89520846	17.68103316	17.17865077	18.97081569	17.76776284	16.16305723	17.00978164	NA
OSTP_MOUSE	23.90004184	24.23185594	23.71713345	23.55973137	22.90105304	23.02106689	19.8869236	21.27612895	22.17697235
CD5L_MOUSE	18.2708994	19.23435791	18.99151061	20.42595498	19.74456383	17.90355688	20.29145579	21.02107606	21.17919892
K22E_MOUSE	17.63117539	NA	NA	NA	NA	NA	NA	NA	NA
NFASC_MOUSE	18.37880905	18.19854281	18.32291493	17.02912206	NA	17.73178841	NA	NA	NA
MUP20_MOUSE	21.38429525	NA	NA	21.18646403	NA	NA	NA	21.24877803	NA
NPC2_MOUSE	20.44669906	19.90928574	20.55687203	20.45614525	20.56905545	20.58946252	16.9801372	19.19872311	NA
ACOHC_MOUSE	18.18471526	16.42455025	NA	11.99408657	NA	NA	NA	NA	NA
GDIR1_MOUSE	18.27883155	17.84645191	18.85132464	18.97048809	17.56203776	19.34525634	NA	19.08635755	NA
TREM2_MOUSE	15.26695157	15.95389688	15.8682375	15.49953881	NA	14.47578899	NA	13.7183438	NA
XXLT1_MOUSE	15.98037687	NA	15.7748539	NA	15.2033595	NA	NA	NA	NA
TBB5_MOUSE	17.26625025	NA	17.33534933	15.60137398	NA	14.86243248	NA	17.87548437	NA
RELN_MOUSE	17.22809029	17.20018608	16.72868858	15.83120989	16.65884084	NA	NA	NA	NA
CELR2_MOUSE	18.32239072	NA	NA	NA	NA	NA	NA	NA	20.41469349
CADM3_MOUSE	16.35403928	16.2310886	NA	NA	NA	NA	14.28449493	NA	NA
PSA3_MOUSE	16.16208272	NA	17.29251163	19.34812636	NA	NA	NA	18.46262121	NA
ZA2G_MOUSE	19.70331012	20.26005236	20.59514982	20.22650944	20.23390642	19.14616293	20.39497219	20.6338042	NA
P02662|CASA1_BOVIN	18.61666094	18.24484886	18.28297511	19.24374499	18.84116605	19.06518295	NA	18.07272517	NA
CYTC_MOUSE	26.8017875	27.15266242	26.99534075	26.04981914	26.04795797	26.46436378	23.66838196	25.5366859	29.00625655
PGAM2_MOUSE	20.00025841	21.17273439	20.04350693	NA	18.79606623	19.63713929	NA	20.27739613	20.77364145
LY6H_MOUSE	22.41480661	22.02344388	22.09675952	22.57355823	22.35020852	22.16386556	19.99770145	21.29441398	20.41314807
ISLR_MOUSE	18.76817449	18.14415192	19.36764164	NA	18.26356672	18.86743335	NA	NA	NA
IGF1_MOUSE	16.38381709	16.64327387	NA	NA	16.61455866	16.63387947	16.04891337	NA	NA
CPN2_MOUSE	17.53429386	17.92398682	18.08266795	19.21213176	19.1273426	NA	18.78249424	20.30623741	NA
SPRNG_MOUSE	17.89952279	14.63104091	NA	NA	NA	16.66757914	NA	NA	NA
A0A075B663_MOUSE	20.36143988	20.78735593	NA	19.56836168	21.76808241	20.1264402	22.74176383	20.31913033	21.85034883
PCS1N_MOUSE	24.56305446	25.02908977	24.70115606	24.26585731	23.67163309	24.27784717	22.61981955	23.31697063	23.92652504
IGKC_MOUSE	25.23499468	22.77806268	23.18475945	25.30193339	26.4922706	26.16800695	25.69250772	24.26040388	27.32411552
KV6AB_MOUSE	15.57561772	15.49878592	NA	15.31738818	16.72465883	15.75025074	17.56722186	17.5046699	18.3851358
A0A0G2JE99_MOUSE	18.0952523	18.53474673	16.75914536	NA	19.34388531	17.80258026	20.40358062	16.9468821	NA
IL1AP_MOUSE	19.20096076	17.74325448	18.10561236	19.47000055	19.53620386	18.88345691	17.95251034	19.92526135	NA
A0A075B5V8_MOUSE	14.69690461	18.93373587	18.90964808	NA	16.99176043	NA	18.82646567	NA	NA
PPIA_MOUSE	19.87020747	20.27941902	NA	20.64638134	19.56095262	21.10154726	19.2283069	21.29283745	23.03990601
PTPRS_MOUSE	16.28864856	NA	17.33052906	NA	NA	NA	NA	NA	NA
TBB4A_MOUSE	16.92850074	16.09883532	NA	18.89891901	NA	17.10481001	13.9947996	18.60415014	20.36117581
DPP2_MOUSE	16.48681342	17.09462911	15.83917966	NA	16.45621076	16.57712936	NA	NA	NA
KV5A9_MOUSE	18.92234494	NA	19.12814508	20.00835288	19.90094399	18.23290189	20.37486769	19.70377962	20.13474059
KAD1_MOUSE	19.97535782	19.98028401	19.25734546	NA	NA	19.63553838	NA	18.50975129	NA
SPRC_MOUSE	19.59996778	19.024364	18.18005562	18.51961517	18.73873944	18.39849926	17.0406311	NA	NA
A0A0B4J1J7_MOUSE	19.83726758	18.03830044	16.56850432	19.52647492	NA	19.28491496	14.49056306	19.67978749	19.96282105
PGBM_MOUSE	18.52022704	18.76109683	19.54613049	NA	18.12053873	18.01992561	NA	NA	NA
CSPG5_MOUSE	20.78292225	20.93645766	21.57992222	20.88407594	NA	21.06458292	NA	NA	NA
COIA1_MOUSE	14.97856689	14.63582183	NA	NA	14.79082136	15.56174849	NA	NA	NA
NBL1_MOUSE	20.70340314	19.89380755	19.27324184	NA	20.32584892	NA	NA	NA	NA
COCH_MOUSE	23.47403213	23.94151432	22.38651207	23.63819727	21.81403948	22.78693479	20.11906201	22.31313139	22.80357924
LRC4B_MOUSE	16.47113917	15.48706996	16.71542324	NA	17.06576917	17.02660792	NA	NA	NA
PGRP2_MOUSE	18.94340162	NA	NA	18.74386043	19.03274886	NA	17.11493869	18.98179754	NA
GDIA_MOUSE	18.70628395	18.72733934	19.29982006	NA	NA	18.44586293	NA	19.77002811	NA
CALR_MOUSE	18.93702704	19.02877446	19.18446527	NA	17.12748494	NA	NA	NA	NA
MASP1_MOUSE	16.05192931	NA	NA	NA	NA	NA	NA	17.63303293	NA
CLH1_MOUSE	14.10434617	NA	NA	15.15941064	NA	NA	NA	14.19060686	NA
FIBB_MOUSE	19.93802154	19.22619937	19.18299153	18.75272723	21.60840459	18.80279615	18.06104767	19.99902778	NA
EPDR1_MOUSE	20.76772201	19.45370682	20.2862506	19.83956991	19.98661289	19.90404878	16.52052955	19.0948264	21.89951799
T132A_MOUSE	16.66822581	18.54764823	18.08158685	NA	16.52243659	17.20813185	NA	NA	NA
P02769|ALBU_BOVIN	22.18673096	NA	24.84503449	25.09627321	25.45406473	24.18089521	14.80026412	26.68252174	NA
NEO1_MOUSE	18.32432705	17.9370957	18.22006002	17.01081427	17.89118425	17.74756356	14.52927219	15.24340915	NA
LAMP1_MOUSE	15.59982524	NA	14.78836985	14.82549697	NA	NA	NA	NA	NA
Q91Y82_MOUSE	18.8758277	NA	16.80488087	NA	17.89726846	18.00443171	NA	NA	NA
ODO2_MOUSE	16.94391072	NA	NA	17.79209909	NA	17.93501816	NA	NA	NA
FBLN4_MOUSE	18.56608478	18.7438282	18.83208476	17.76940258	NA	17.53853777	NA	NA	NA
CTL2A_MOUSE	17.70237459	17.7756556	17.99890479	17.68940143	NA	NA	NA	NA	NA
FAM3C_MOUSE	21.03189503	19.86468402	20.12195585	20.46720414	20.52519689	20.88421065	NA	18.75836487	20.43433712
B3AT_MOUSE	15.22009209	18.5695282	19.87073143	23.68301378	NA	NA	NA	22.50628048	23.74278932
SODE_MOUSE	18.08625427	17.85110341	19.15185071	17.78835631	17.3903838	18.18459325	NA	NA	NA
H31_MOUSE;H32_MOUSE;H33_MOUSE;H3C_MOUSE	19.67580115	NA	18.94707417	NA	NA	19.29407984	NA	17.87541977	NA
PXDC2_MOUSE	19.84052238	20.05268014	20.6423435	20.19134954	19.61448372	19.54003663	NA	NA	NA
P02768|ALBU_HUMAN	18.59568079	NA	NA	NA	17.6601401	NA	18.31990278	NA	NA
CBPQ_MOUSE	19.05440975	17.17495286	17.72300643	18.60424195	18.63015792	18.88515339	NA	16.97868773	NA
NDKB_MOUSE	18.44643667	19.96399519	20.12665462	20.02877763	NA	19.8737475	15.17682985	20.36909123	21.66221855
NPTX1_MOUSE	16.81857223	19.88082507	19.32119143	NA	NA	NA	NA	NA	NA
H4_MOUSE	17.03709076	16.14827071	NA	NA	NA	NA	NA	15.34855327	NA
TBA1A_MOUSE;TBA1B_MOUSE;TBA1C_MOUSE	19.79493965	20.270505	20.82352329	18.69387789	19.44517667	19.48388262	19.47045309	19.80032066	23.2929363
SE6L2_MOUSE	18.5339846	17.72677908	18.50564915	17.52539787	18.0169788	17.78867092	NA	NA	NA
SPON1_MOUSE	20.83897363	20.07655523	20.35415334	NA	NA	20.19300115	NA	NA	NA
CO2_MOUSE	15.27017315	13.90911993	14.11605908	13.42520532	NA	NA	13.75370023	13.65074741	NA
FBLN1_MOUSE	19.41634239	20.23427451	20.29066002	NA	18.48496304	18.47856219	17.27342857	16.78999055	NA
Q91XW9_MOUSE	17.7670059	NA	18.17725832	NA	NA	NA	NA	NA	NA
SHSA6_MOUSE	17.19966683	17.58983993	NA	17.57737265	18.02969931	NA	NA	NA	NA
PUR9_MOUSE	14.70181517	15.8263528	14.70901796	18.16391629	NA	NA	NA	17.74989621	18.52226941
AMPB_MOUSE	13.14503779	NA	NA	14.17140788	NA	NA	NA	14.83484666	NA
ITIH1_MOUSE	18.15039054	18.62165506	18.66641799	19.76330687	20.22300689	18.0735936	20.06621769	20.62747257	NA
CFAD_MOUSE	22.96042304	21.61937475	22.51574292	22.97848778	24.2491041	23.03559956	23.58249525	23.30994172	21.79468038
K1C17_MOUSE	20.14681293	20.67415257	NA	NA	NA	16.66073522	NA	NA	NA
LRP1_MOUSE	18.03707458	17.67548102	18.39578567	NA	17.74304472	17.58224796	NA	NA	NA
CAV1_MOUSE	20.51310758	NA	19.31733712	NA	NA	NA	NA	22.58630712	NA
ITIH3_MOUSE	18.34532708	NA	16.9175737	17.55598751	18.1034006	NA	17.56428028	19.18190503	NA
FETUB_MOUSE	23.14338986	22.86401791	22.13073844	23.20895792	24.00738722	22.03696721	24.11129405	24.05584631	22.84127168
FA5_MOUSE	18.32568733	19.20769232	20.1202745	20.31563257	18.93598982	19.57181623	17.37642532	19.35262268	20.66539143
LG3BP_MOUSE	19.81181305	20.38867746	21.35403671	19.51859256	19.18683277	19.96932636	16.31493255	17.73308504	NA
K2C6A_MOUSE	18.09653743	21.40026292	NA	NA	NA	NA	NA	NA	NA
NCAM2_MOUSE	17.44685958	16.78448205	17.56489731	17.63741115	17.91202348	18.01502083	NA	NA	NA
C1QA_MOUSE	16.53060348	17.66231161	NA	NA	NA	NA	NA	NA	NA
CO8G_MOUSE	18.81652017	NA	NA	19.11205989	17.6866863	16.67034222	19.06831765	21.20834711	19.74209638
TGBR3_MOUSE	18.45161073	17.82549979	18.86447477	17.02500214	17.75244529	18.44251098	NA	NA	NA
AGRL1_MOUSE	13.28673823	NA	16.00798435	NA	NA	NA	NA	NA	NA
ARSA_MOUSE	16.58475198	NA	16.4678008	16.49404474	16.59515502	16.49976051	NA	NA	NA
OBP1B_MOUSE	17.28561162	20.22502411	NA	NA	NA	NA	NA	18.82956258	NA
LEG1_MOUSE	17.34794717	18.16297458	18.5292009	NA	16.99774298	NA	14.81582943	17.78597237	NA
1433G_MOUSE	20.67125701	21.16515632	21.54664245	21.34050764	18.91649084	20.81154356	16.9819674	22.87108133	23.45203795
A0A075B5T3_MOUSE	16.87308856	18.03477969	17.55790175	17.3961268	18.58194024	19.22167362	19.00813034	18.56725877	NA
VAS1_MOUSE	16.78043643	15.85530872	NA	15.94396469	17.12638355	14.87858806	12.27802145	NA	NA
PIMT_MOUSE	16.21254403	NA	15.5338348	17.07189848	15.32438989	NA	NA	NA	18.22343303
TALDO_MOUSE	16.01782079	17.38039087	16.32714797	16.90404404	NA	16.89827145	NA	18.59571098	NA
E9Q6D8_MOUSE	18.56144085	NA	NA	19.24903585	NA	NA	NA	20.97799225	NA
FGFR1_MOUSE	16.42109275	NA	20.20594758	NA	15.8479769	NA	NA	14.79168596	NA
LDLR_MOUSE	15.4287066	NA	NA	NA	NA	NA	NA	NA	NA
RNT2A_MOUSE;RNT2B_MOUSE	15.74595646	NA	NA	15.49421471	14.90484902	15.07089791	12.43583759	NA	NA
I18BP_MOUSE	14.78909649	15.17459734	NA	NA	15.72677601	15.2308824	13.44612035	NA	NA
GLRX1_MOUSE	18.44575333	NA	NA	NA	NA	NA	NA	NA	NA
SE6L1_MOUSE	20.68898531	19.82822961	20.38724186	19.34443062	20.68921878	20.12415358	NA	NA	NA
PTPRD_MOUSE	16.97151421	16.55479668	NA	17.0945973	NA	17.15360955	NA	NA	NA
DKK3_MOUSE	22.53029201	22.292922	22.39410643	22.22341614	22.32886871	22.19728081	19.23070434	20.3340444	NA
GGH_MOUSE	18.27114967	NA	18.54443494	17.97872303	17.25815582	NA	NA	NA	NA
DESP_MOUSE	15.56177389	NA	NA	NA	NA	NA	NA	NA	NA
CSTN3_MOUSE	18.41937532	16.92945271	18.23502682	18.55022588	18.77403948	18.14883323	NA	NA	NA
FABPH_MOUSE	21.08606582	20.39073411	20.16069148	NA	NA	19.56432893	16.80622077	NA	NA
PPR1A_MOUSE	14.38262587	14.61309722	15.82373467	NA	15.70506377	14.05054634	NA	NA	NA
CAH3_MOUSE	21.54243893	23.27630643	22.61200079	NA	NA	21.79972383	NA	19.07783038	NA
EF1A1_MOUSE	19.01303321	20.87966198	21.10096264	22.90948992	NA	19.19747031	NA	19.97824927	22.00056945
A0A0B4J1N0_MOUSE	15.32668087	NA	NA	NA	14.04832123	NA	15.83041008	15.67284139	NA
SAP3_MOUSE	22.78301885	21.9159795	22.19859921	22.08843809	22.54319926	22.11421404	20.35430805	20.9194785	22.12353323
FSTL1_MOUSE	16.38725205	17.01493786	NA	15.99334131	15.10696191	NA	NA	NA	NA
NRX1A_MOUSE	19.63776482	19.6319817	19.95961889	19.18543038	19.69624992	19.31075425	17.47408268	17.9044092	NA
CSTN1_MOUSE	21.10817371	20.31109001	21.04959631	20.5295492	20.99887343	20.73358148	17.36776184	19.38553522	NA
MINP1_MOUSE	16.11633299	NA	NA	NA	15.77048616	16.08822716	NA	NA	NA
PTPR2_MOUSE	17.76421605	17.93192688	18.024465	17.71367947	17.80003398	NA	NA	NA	NA
PGM1_MOUSE	17.46417676	19.36637389	18.56472955	NA	NA	18.28990311	NA	19.36535824	NA
A0A140T8M5_MOUSE	21.16275987	21.33373816	21.49168362	22.1127419	22.21242303	21.330544	22.60132999	21.25213456	NA
PYGM_MOUSE	19.01251939	21.14487597	20.12253494	NA	NA	18.61667502	NA	19.95981977	NA
AL1A1_MOUSE	18.59163339	18.27405993	19.88637527	19.30415117	NA	18.53308583	NA	18.82688371	20.33756701
SGCE_MOUSE	15.09835438	15.77075492	15.60183402	NA	NA	14.95227015	NA	NA	NA
AGRIN_MOUSE	18.07879173	NA	NA	NA	NA	NA	NA	NA	NA
KLKB1_MOUSE	17.25812021	17.2194652	17.93796744	17.85522749	18.5572153	17.19809533	18.0973555	18.07506448	20.24169714
A0A075B5N9_MOUSE	18.51572029	18.40353831	19.88639943	20.30746655	18.95649563	20.8201136	20.21682444	18.88434364	20.85079899
P07339|CATD_HUMAN	17.59393827	NA	NA	NA	NA	NA	NA	NA	NA
EMAL2_MOUSE	15.53502365	NA	NA	15.66662559	NA	NA	NA	NA	NA
MGP_MOUSE	16.72934535	17.19042062	NA	16.80000229	16.56049482	17.26469357	NA	NA	NA
TICN2_MOUSE	17.53422918	17.51650646	18.54014263	NA	NA	NA	NA	15.67019405	NA
CBPB2_MOUSE	18.62864168	17.63334831	NA	19.29749503	18.43154698	17.32331713	17.91563277	18.77912475	NA
A0A075B5T5_MOUSE	16.1609936	16.52719277	NA	NA	NA	15.14286195	16.65402487	15.1426906	NA
CAH1_MOUSE	18.08677783	19.58464831	19.61853131	21.34397083	NA	19.92818163	NA	21.42493689	21.73264024
SCRG1_MOUSE	17.97343331	19.35495526	20.13795783	NA	18.13354362	18.27417921	NA	NA	NA
A0A075B5U7_MOUSE	19.55356379	20.71844038	21.22376694	18.93764546	20.47952533	20.01043744	21.84049712	19.18288956	20.57521757
SEM6A_MOUSE	12.76237038	NA	NA	NA	NA	NA	NA	NA	NA
PON1_MOUSE	18.78544113	18.67000834	19.20468244	19.08104269	20.38738531	19.12418815	19.73570626	21.29106801	NA
A0A0A6YVW3_MOUSE;A0A0A6YXA5_MOUSE	13.0570904	17.75642602	17.56510278	NA	NA	NA	17.25102408	NA	NA
IGF2_MOUSE;P01344|IGF2_HUMAN	20.86839992	21.68752007	21.28191447	20.63091009	21.85960625	21.34923884	18.94908513	18.60005116	20.68673603
ENOG_MOUSE	17.17368476	16.9119087	17.07433357	15.56078132	16.41565874	17.20672226	NA	18.89874612	18.39839926
AT1A1_MOUSE	16.220346	NA	15.72447211	NA	NA	NA	NA	NA	NA
UCHL1_MOUSE	15.84288212	17.10440173	NA	NA	NA	NA	NA	18.2682272	NA
Q9D9G7_MOUSE	22.07301304	NA	22.43629954	NA	22.08977911	23.46004512	NA	NA	25.28506599
HGFA_MOUSE	18.48717162	18.36685389	18.44663958	19.33893669	19.55934888	18.48729934	19.66346503	20.34372942	NA
H2B1A_MOUSE;H2B1B_MOUSE;H2B1C_MOUSE;H2B1F_MOUSE;H2B1H_MOUSE;H2B1K_MOUSE;H2B1M_MOUSE;H2B1P_MOUSE;H2B2B_MOUSE	17.78153471	NA	NA	NA	NA	NA	NA	NA	NA
OMGP_MOUSE	20.05137014	19.44235642	20.4128905	19.68793701	19.83705215	19.92247762	NA	18.69169007	NA
PRDX1_MOUSE	17.38031776	17.79471616	17.64560473	19.71875726	16.79755085	17.96078306	13.10058845	19.90195574	18.89708438
FETA_MOUSE	17.31814956	13.84712882	NA	NA	NA	NA	NA	NA	NA
TGFB2_MOUSE	14.59023696	NA	14.88537772	NA	NA	NA	NA	NA	NA
PLXB2_MOUSE	17.73723974	18.11175869	18.17767016	16.06394754	NA	17.72276181	NA	NA	NA
FA9_MOUSE	16.35827975	NA	NA	NA	16.40541937	NA	15.65472124	17.28315068	NA
P02668|CASK_BOVIN	16.73603934	NA	17.47022164	17.49357645	16.90181103	17.68724157	NA	17.06459172	19.24022676
K2C1B_MOUSE	12.10547872	12.29673029	14.40952754	NA	NA	NA	NA	NA	NA
A0A075B5R5_MOUSE	16.30644935	NA	17.26343833	NA	17.04494058	NA	16.39383841	18.29941947	NA
GLNA_MOUSE	18.22684491	19.36341901	19.20951546	19.72060092	NA	18.81722366	NA	20.87669097	22.39271453
A0A140T8N9_MOUSE	19.8125289	NA	18.28878696	20.37004228	19.44877194	19.01789123	20.58830261	19.69916153	NA
CADM1_MOUSE	19.48599055	19.1945615	19.66338416	NA	19.30878479	NA	NA	NA	NA
PMGE_MOUSE	15.98984391	18.81760373	18.27196313	21.15594321	NA	18.79003628	NA	20.5532799	22.04579517
BASP1_MOUSE	20.1617578	18.46950795	18.29584176	16.93781167	17.66397645	20.21614041	15.1181383	17.91663445	19.23835347
PEBP1_MOUSE	17.93682008	17.37508667	17.65202588	17.56578738	17.91513591	17.9353428	NA	18.65167616	NA
CNTP4_MOUSE	16.54164828	16.75734452	17.3569649	16.5175578	17.01073087	15.73098594	NA	15.00083233	NA
CO6A1_MOUSE	13.11623004	NA	NA	15.48642924	NA	NA	NA	NA	NA
HA10_MOUSE	19.42371663	18.94621536	18.56492532	19.89081948	20.2269389	NA	20.46822537	21.67747139	NA
FSCN1_MOUSE	15.36246345	NA	NA	NA	NA	NA	NA	NA	NA
WFKN2_MOUSE	17.38003005	15.67399531	15.47753021	16.79871594	17.31434777	17.0227418	NA	NA	NA
CBLN1_MOUSE	19.04120443	NA	19.89212418	NA	20.77674016	NA	NA	18.92793219	NA
SBP1_MOUSE	17.25659037	17.65990674	18.58944151	18.52560724	16.95734075	18.01323578	NA	17.74367178	NA
F8VPK8_MOUSE	16.38799714	NA	17.31706725	NA	16.90867399	17.59316074	NA	NA	NA
KV5A3_MOUSE	19.59866996	20.34165948	20.35825445	19.9512434	21.24230325	18.42019525	21.80901775	21.39427705	NA
ITIH5_MOUSE	18.2730194	15.89441304	17.71895621	NA	NA	17.4516942	NA	NA	NA
K1C42_MOUSE	22.20269773	22.20437536	NA	NA	NA	NA	NA	NA	NA
GAS6_MOUSE	18.48859521	17.94541949	18.28930052	18.18270303	18.53747057	18.82467655	NA	NA	NA
DAF1_MOUSE	15.37197374	NA	NA	15.16409748	14.89159961	15.39529237	NA	NA	NA
A0A075B5Q4_MOUSE	17.68378836	18.80134927	20.58564555	17.54018197	19.03149744	17.81702886	20.56568966	21.28809076	20.31422531
ASAH2_MOUSE	15.4454202	NA	NA	15.22182752	15.1766635	14.13260406	NA	NA	NA
SLIK1_MOUSE	20.29841419	NA	20.48230932	NA	20.03681937	NA	16.6591069	NA	NA
GRIA4_MOUSE	15.475084	NA	NA	NA	NA	NA	NA	NA	NA
LAMC1_MOUSE	16.10675187	16.23435193	16.07444702	NA	NA	16.01752466	NA	NA	NA
CADH5_MOUSE	16.00867054	NA	16.22882999	NA	NA	NA	14.08163362	NA	NA
PLOD1_MOUSE	17.62830736	16.77500099	17.85253442	NA	16.27278567	18.03813984	NA	NA	NA
A0A075B5K6_MOUSE	14.95140923	NA	NA	16.09234616	18.12527456	16.19434898	17.13889516	17.75320644	NA
CBR1_MOUSE	16.11599268	16.01815885	NA	17.12265786	NA	17.09858352	NA	18.19321334	NA
MA2B1_MOUSE	17.44559829	18.15855529	17.86828374	17.63064277	16.93432713	16.70246158	NA	NA	NA
RHOA_MOUSE;RHOC_MOUSE	16.85764041	NA	18.75825158	19.0618341	NA	18.15414796	NA	18.62459089	NA
ALDOC_MOUSE	20.26903358	21.34600361	19.9924258	NA	18.64336661	19.28226695	NA	21.9313107	NA
ACON_MOUSE	15.6016162	17.52051032	16.51163707	15.39860094	NA	16.02343437	NA	15.60606047	18.81769925
L1CAM_MOUSE	17.85421153	NA	16.60704298	17.42333087	17.23556786	17.46677289	NA	NA	NA
A0A140T8M4_MOUSE	15.50888681	NA	NA	14.9496188	NA	15.05617397	15.07885638	NA	NA
B2MG_MOUSE	25.30102417	24.78616935	25.1780529	25.4945413	24.69314662	25.01384254	22.75131964	24.08386691	24.99019855
FA20C_MOUSE	16.60120308	17.71465919	17.7182936	NA	16.36136497	NA	NA	NA	NA
APOA2_MOUSE	20.28467111	20.99656732	NA	21.41348565	21.63042151	17.94334348	24.25251763	24.07431444	NA
CAD13_MOUSE	18.56001371	18.08550354	17.70272686	18.35874062	18.52977802	18.76619226	15.09811656	16.88870303	NA
LYPA1_MOUSE	12.70561636	NA	NA	NA	NA	NA	NA	NA	NA
R4RL2_MOUSE	16.14805479	NA	NA	NA	NA	16.90277209	NA	NA	NA
1433Z_MOUSE	19.907431	19.69737641	19.52481361	20.87726903	18.88789815	20.12178755	17.37460595	21.00659504	22.88111621
GSTM1_MOUSE	21.34468288	21.46185624	22.15480807	21.08404537	19.81478369	21.03906345	18.83376509	21.47894374	NA
CALB1_MOUSE	15.9203322	NA	NA	NA	20.76763528	17.65075446	15.37275362	21.13696984	NA
PGCA_MOUSE	13.74454358	NA	NA	14.68804889	NA	NA	NA	NA	NA
LFNG_MOUSE	13.71885799	19.842586	20.02058478	NA	NA	NA	NA	NA	NA
EPHA4_MOUSE	18.04876379	17.0863188	17.51069066	16.75550117	17.52218607	17.41735107	15.19353052	NA	NA
CS1A_MOUSE	18.35039607	18.39815607	18.51231929	NA	NA	18.21971231	17.4491696	19.10603124	NA
NXPH1_MOUSE	18.35051678	NA	NA	18.23862267	18.42228938	NA	NA	NA	NA
G6PI_MOUSE	18.80721438	19.26530213	18.56316094	NA	NA	18.2595091	NA	18.24782705	NA
C4BPA_MOUSE	18.63605291	NA	NA	18.28804963	18.13796942	NA	17.80137131	20.45556458	NA
THY1_MOUSE	21.46679319	20.4424896	20.96097083	21.19789308	20.78257006	21.05906481	18.91021404	19.48868342	20.17629141
TSP4_MOUSE	15.06573676	NA	NA	NA	12.3155678	NA	NA	NA	NA
ASM3A_MOUSE	17.61707315	NA	NA	NA	17.58800796	17.5457659	NA	NA	NA
LIGO1_MOUSE	14.93129191	14.67637141	NA	NA	NA	15.7594519	NA	NA	NA
GPX3_MOUSE	18.96176691	18.93409216	19.82419381	18.4684744	20.21934964	18.93266184	20.03870263	20.32794063	NA
A0A0B4J1J6_MOUSE	18.58183177	17.71600884	17.48582599	NA	19.59499851	NA	19.19447543	NA	NA
P62979|RS27A_HUMAN;RL40_MOUSE;RS27A_MOUSE;UBB_MOUSE;UBC_MOUSE	19.39725488	21.05922954	19.84256461	21.91624618	18.58537122	19.13248265	17.18377134	20.64108004	21.22409205
K0319_MOUSE	15.65024692	NA	NA	NA	NA	NA	NA	NA	NA
CUTA_MOUSE	14.92535994	NA	NA	14.69404485	14.81220777	14.48167073	NA	14.69934804	NA
H2A1B_MOUSE;H2A1C_MOUSE;H2A1D_MOUSE;H2A1E_MOUSE;H2A1F_MOUSE;H2A1G_MOUSE;H2A1H_MOUSE;H2A1I_MOUSE;H2A1K_MOUSE;H2A1N_MOUSE;H2A1O_MOUSE;H2A1P_MOUSE;H2A2A_MOUSE;H2A2B_MOUSE;H2A2C_MOUSE;H2A3_MOUSE;H2AJ_MOUSE;H2AV_MOUSE;H2AX_MOUSE;H2AZ_MOUSE	18.04556604	NA	NA	NA	NA	NA	NA	NA	NA
WFDC2_MOUSE	18.43113182	NA	18.48287564	NA	18.39437922	18.36856974	NA	NA	NA
A0A0A6YYE7_MOUSE	15.05136265	15.62184251	16.08870181	14.67252986	NA	13.80870951	17.95663373	17.94556545	17.13676094
TBAL3_MOUSE	16.33389728	NA	NA	13.98836536	15.29426063	15.56640935	NA	NA	NA
HABP2_MOUSE	15.96994917	NA	14.73911422	15.3599266	15.8758785	15.21603976	15.36551081	16.65624929	NA
K1C16_MOUSE	18.98989647	19.89116835	NA	NA	NA	NA	NA	NA	NA
HEXA_MOUSE	15.92600809	NA	16.37038969	NA	NA	NA	NA	NA	NA
A0A0B4J1J2_MOUSE	20.44251113	21.43381731	19.77305145	19.84878691	20.90199414	19.79879234	24.43687837	21.50811731	20.40434056
FBLN5_MOUSE	19.95634147	18.46964562	18.36527731	NA	NA	NA	NA	NA	NA
BIP_MOUSE	17.20224626	17.6681921	18.21903791	17.78099205	NA	17.45369273	NA	NA	NA
A0A140T8P3_MOUSE	19.5845803	21.18186072	17.74623114	18.87541912	19.52564219	17.47347897	20.90152385	18.56019789	NA
SEM3D_MOUSE	13.91736825	NA	NA	NA	13.27285827	NA	NA	NA	NA
NOE1_MOUSE	17.43761392	NA	17.34964744	NA	16.76931708	17.51093641	NA	NA	NA
G3X9D6_MOUSE	18.17526222	15.12342696	14.46557002	17.0941097	NA	16.26209625	15.67141829	18.50586376	NA
ENPL_MOUSE	15.94988814	15.58897855	NA	NA	NA	NA	NA	NA	NA
ARSB_MOUSE	18.69427495	16.80430119	19.23986478	NA	NA	17.93831938	NA	NA	NA
PTPRN_MOUSE	19.00047992	18.35584321	18.45678057	18.70735176	NA	18.72694934	16.39798909	17.42864872	NA
AUGN_MOUSE	16.21049109	14.744931	15.8649798	16.44719738	15.44593953	15.17975094	NA	NA	NA
SIAE_MOUSE	21.00315226	NA	NA	NA	20.78152511	NA	NA	NA	NA
NEGR1_MOUSE	17.2634443	NA	16.98626652	17.2007281	17.09125098	17.61028303	NA	NA	19.58554879
SCN4B_MOUSE	17.16106574	NA	NA	NA	NA	16.61890982	NA	NA	NA
7B2_MOUSE	18.22218244	19.90280474	18.90928014	NA	17.94749667	18.03154506	16.83814501	16.59959633	NA
GSTA4_MOUSE	17.41677984	17.17495855	18.49944186	18.3788183	NA	16.93538989	NA	18.70633312	NA
CATH_MOUSE	NA	NA	NA	NA	16.86069354	17.79515482	NA	NA	NA
A1BG_MOUSE	NA	19.64939668	NA	NA	21.25540252	21.10428633	21.71689176	NA	NA
CK097_MOUSE	NA	NA	NA	NA	14.66044687	NA	NA	NA	NA
SEPP1_MOUSE	NA	20.52291089	19.78197826	NA	19.44441915	18.00531397	19.54317539	18.75773112	NA
CD166_MOUSE	NA	NA	NA	NA	14.84226737	NA	NA	NA	NA
A0A075B5N7_MOUSE	NA	NA	18.68288259	18.89483974	20.33511448	19.65717563	19.95854084	18.66006422	NA
DPYL2_MOUSE	NA	NA	NA	16.28440083	16.72984495	NA	NA	16.58306016	19.25349147
Q61406_MOUSE	NA	NA	NA	17.13907915	18.14093475	15.97452785	17.97266012	18.57712003	NA
CBPN_MOUSE	NA	NA	16.32449473	NA	17.93546471	NA	20.34316976	19.89814014	NA
APOM_MOUSE	NA	17.78352547	NA	18.00382091	18.53039564	NA	19.06584839	20.73925139	NA
A0A075B697_MOUSE	NA	15.33167136	NA	NA	15.4836789	NA	15.17048011	NA	NA
YIPF3_MOUSE	NA	17.80207464	NA	18.59414039	18.69669124	NA	NA	NA	NA
EPB42_MOUSE	NA	NA	NA	19.35828448	18.07735304	NA	17.68955966	18.53336932	21.22772558
MRP_MOUSE	NA	15.22642983	14.36088351	NA	15.74478355	NA	NA	15.764001	NA
CO5_MOUSE	NA	18.0040696	18.6792021	NA	18.13318505	NA	18.99202616	20.1711652	NA
A0A0A6YXW6_MOUSE	NA	18.70613967	NA	19.4885622	19.76842677	NA	18.97186261	21.27959895	NA
CALB2_MOUSE	NA	NA	NA	NA	19.93228009	NA	NA	19.6266524	NA
CH10_MOUSE	NA	NA	NA	NA	15.06913652	NA	NA	13.62994498	NA
IMPA1_MOUSE	NA	14.39528076	16.53725531	18.11147077	18.69656297	NA	NA	19.14863232	NA
LIFR_MOUSE	NA	17.51649812	18.78683086	NA	19.82766349	NA	19.60382436	20.62930718	NA
FMOD_MOUSE	NA	17.79959638	19.37555619	19.43145794	19.43243864	19.14058833	NA	NA	NA
D3Z2H9_MOUSE	NA	18.94828836	19.26034999	19.33190524	19.77462107	17.78401041	NA	19.23643022	NA
AN32A_MOUSE;AN32B_MOUSE;AN32C_MOUSE	NA	NA	NA	NA	16.66812896	NA	NA	17.93407056	NA
TFR1_MOUSE	NA	NA	NA	20.40007447	16.04636051	NA	NA	NA	NA
DOPD_MOUSE	NA	NA	NA	NA	17.58561772	NA	NA	NA	NA
NCDN_MOUSE	NA	NA	NA	NA	15.4054134	NA	NA	NA	NA
TAGL3_MOUSE	NA	NA	NA	NA	17.40459147	16.88850721	NA	18.6243458	19.54898802
CSRP1_MOUSE	NA	NA	NA	NA	14.63677915	13.23160251	NA	15.01640705	NA
GATA_MOUSE	NA	NA	NA	NA	15.01119859	NA	NA	NA	NA
SAA4_MOUSE	NA	NA	NA	16.73717152	16.34984468	NA	18.06936333	19.36206381	NA
A0A0A6YWI9_MOUSE	NA	19.66595649	21.64173489	NA	23.25849303	NA	21.84904716	NA	NA
AGRB2_MOUSE	NA	NA	NA	NA	14.62156386	NA	NA	NA	NA
A0A0G2JDG9_MOUSE;A0A0G2JGT0_MOUSE	NA	NA	NA	NA	18.69394407	NA	17.85177553	NA	NA
APOC3_MOUSE	NA	17.12727386	NA	18.03266358	16.42226653	NA	20.06699255	19.61878884	NA
MBL1_MOUSE	NA	NA	16.71497456	17.85474629	16.89693649	NA	17.78259632	20.03059747	NA
PDXK_MOUSE	NA	NA	NA	NA	13.22327806	NA	NA	NA	NA
PGS1_MOUSE	NA	17.28830131	18.41911254	NA	19.20764919	18.86802193	NA	NA	NA
CAD15_MOUSE	NA	NA	NA	15.7451422	16.45416799	NA	NA	14.55744126	NA
LASP1_MOUSE	NA	NA	NA	NA	17.1332755	NA	NA	15.86855658	NA
LV1C_MOUSE	NA	NA	NA	NA	17.46331582	17.49819354	16.55850153	NA	NA
HVM02_MOUSE;HVM03_MOUSE	NA	NA	NA	NA	19.76883086	NA	18.32496802	NA	NA
CLCB_MOUSE	NA	NA	NA	NA	16.65500099	NA	NA	NA	NA
NHRF1_MOUSE	NA	NA	NA	NA	22.68938785	NA	NA	NA	NA
GFRA2_MOUSE	NA	17.17025486	16.80999593	14.25628213	14.59710801	15.75082064	NA	NA	NA
A0A0G2JFS5_MOUSE	NA	NA	NA	NA	20.09344465	19.14482641	18.20960106	NA	NA
CLCA_MOUSE	NA	NA	NA	16.72436313	17.87790006	NA	NA	NA	NA
KV2A7_MOUSE	NA	20.40262166	20.78054553	21.0902176	21.801038	20.54217858	21.28517221	22.49879431	21.09520816
CATS_MOUSE	NA	NA	18.16573002	NA	15.02032247	NA	NA	NA	NA
P02666|CASB_BOVIN	NA	NA	NA	18.92941344	20.66579015	20.61326434	NA	20.8831061	22.11884112
A0A140T8N3_MOUSE	NA	15.39061061	NA	NA	15.27871714	16.27168087	16.49641898	NA	NA
DOPO_MOUSE	NA	NA	NA	NA	13.07941821	NA	NA	NA	NA
NEU2_MOUSE	NA	NA	NA	NA	14.30380875	NA	NA	NA	NA
NAR3_MOUSE	NA	NA	NA	NA	12.95541259	NA	NA	NA	NA
ROA2_MOUSE	NA	NA	14.21482957	NA	12.3998787	NA	NA	NA	NA
D3Z5G7_MOUSE	NA	NA	NA	NA	13.56969988	NA	NA	NA	NA
TKT_MOUSE	NA	19.47602485	18.78667479	19.99961152	17.69623383	18.51809495	NA	20.02989969	NA
COF1_MOUSE	NA	19.24762595	20.10915666	19.75588053	19.95009869	20.32375917	NA	20.38094387	22.48833517
KV3A1_MOUSE;KV3A3_MOUSE	NA	NA	NA	NA	19.09485249	NA	NA	NA	NA
E9PXF0_MOUSE	NA	NA	16.77294104	NA	14.02146293	NA	NA	NA	NA
SYUB_MOUSE	NA	NA	NA	NA	18.79271971	NA	NA	19.16704367	NA
ECM1_MOUSE	NA	19.81835228	19.34924266	18.89867256	19.13150052	18.53896677	19.0304959	18.75261812	NA
SHSA7_MOUSE	NA	NA	14.76066908	14.82920946	14.58977144	14.12963807	NA	NA	NA
CNTP2_MOUSE	NA	NA	NA	NA	15.10307502	15.2070836	NA	NA	NA
PRRT2_MOUSE	NA	NA	15.34168725	NA	14.87847091	14.67336429	NA	14.09605608	NA
KVM5_MOUSE	NA	18.42270527	NA	NA	18.63705244	NA	20.71986631	20.22114073	NA
LPD6B_MOUSE	NA	NA	15.11455224	NA	15.65935847	NA	NA	NA	NA
KV5AB_MOUSE;KV5AC_MOUSE;KV5AD_MOUSE;KV5AE_MOUSE;KV5AF_MOUSE	NA	NA	20.26575714	NA	19.90970224	19.13215847	19.19085253	18.49090149	NA
Q28153|CELA1_BOVIN	NA	NA	NA	NA	15.08858317	NA	13.69958601	NA	NA
INO1_MOUSE	NA	NA	19.42517107	17.56356102	18.1371755	NA	NA	17.77851934	NA
A0A075B5R7_MOUSE	NA	15.99454568	NA	NA	15.69952649	NA	17.03374981	16.15030371	NA
PRL_MOUSE	NA	NA	17.09181113	NA	17.86685132	18.4769548	19.5590951	NA	NA
MT1_MOUSE	NA	NA	NA	NA	14.74848125	NA	NA	NA	NA
TNNC2_MOUSE	NA	19.73704625	NA	NA	NA	19.37483891	NA	NA	NA
SPRE_MOUSE	NA	NA	NA	NA	NA	14.56280547	NA	13.21811532	NA
A0A075B680_MOUSE	NA	18.70737936	17.10743404	NA	NA	16.47395441	19.37177689	17.6098133	NA
Q9EQI5_MOUSE	NA	17.69161167	NA	19.1150864	NA	17.99191361	16.48445051	20.97258671	20.40934862
RAN_MOUSE	NA	18.9631961	19.52174144	21.40788057	NA	19.14190743	16.64409161	21.24585804	22.26344409
A0A075B5R0_MOUSE	NA	19.15330927	NA	16.72664494	NA	17.86428619	19.31306251	17.74319408	NA
DDAH2_MOUSE	NA	17.39031664	NA	NA	NA	16.36926959	NA	15.58463983	NA
TWSG1_MOUSE	NA	NA	NA	NA	NA	13.8921508	NA	NA	NA
GPC1_MOUSE	NA	17.46445438	15.4877418	NA	NA	19.20281623	NA	NA	NA
FHL1_MOUSE	NA	18.70553582	16.69198375	NA	NA	16.37853701	NA	NA	NA
INMT_MOUSE	NA	NA	NA	NA	NA	16.58023913	NA	NA	NA
CDC42_MOUSE	NA	16.90641068	17.63798303	17.79737014	NA	16.59392342	NA	18.20198837	NA
CD14_MOUSE	NA	NA	NA	NA	NA	14.03915016	NA	NA	NA
MK03_MOUSE	NA	16.87959447	17.94660844	15.62200589	NA	16.91412067	NA	NA	NA
ABHEB_MOUSE	NA	NA	NA	14.7837822	NA	15.49834939	NA	14.98772738	NA
IF5A1_MOUSE;IF5A2_MOUSE	NA	18.54408079	NA	20.07072808	NA	17.77862875	NA	19.22163923	NA
UBE2N_MOUSE	NA	17.32762398	17.61181181	17.99056341	NA	17.15806344	NA	17.63207177	NA
ANXA5_MOUSE	NA	18.26069888	20.71607687	NA	NA	19.17941774	NA	NA	NA
IBP4_MOUSE	NA	18.45623937	18.14029451	18.48716463	NA	16.48981696	NA	NA	NA
HS90B_MOUSE	NA	18.61309808	19.26421737	18.72777952	NA	17.35512755	NA	18.77568282	NA
PTGR2_MOUSE	NA	NA	NA	NA	NA	17.18752923	NA	NA	NA
A0A0A6YXL5_MOUSE	NA	NA	NA	NA	NA	14.7562457	NA	NA	NA
IBP6_MOUSE	NA	20.19764067	19.52091638	19.24719748	NA	18.97908987	NA	NA	19.4051835
RAB14_MOUSE	NA	NA	NA	NA	NA	15.69263455	NA	NA	NA
AT1B3_MOUSE	NA	NA	19.51987892	NA	NA	18.31747734	NA	NA	NA
AEBP1_MOUSE	NA	16.03298365	NA	NA	NA	15.77366567	NA	NA	NA
PCOC1_MOUSE	NA	16.07626344	15.90915469	NA	NA	15.41319831	NA	NA	NA
TICN1_MOUSE	NA	NA	NA	NA	NA	15.1499319	NA	NA	NA
ARPC5_MOUSE	NA	NA	NA	NA	NA	14.09756393	NA	NA	NA
NUCB1_MOUSE	NA	17.36471485	17.74631001	NA	NA	15.38318483	NA	NA	NA
A0A075B5T2_MOUSE	NA	16.33462396	NA	NA	NA	15.66916675	18.00740853	NA	NA
MDHM_MOUSE	NA	18.52844076	NA	NA	NA	16.85387338	NA	NA	NA
A0A0A6YYE5_MOUSE	NA	NA	NA	NA	NA	18.69598904	16.71670142	NA	NA
R4RL1_MOUSE	NA	NA	NA	NA	NA	18.81774273	NA	NA	NA
EFNB2_MOUSE	NA	NA	NA	NA	NA	14.14918861	NA	NA	NA
IDHC_MOUSE	NA	14.45953743	14.75930408	NA	NA	12.83939536	NA	NA	NA
PPAC_MOUSE	NA	NA	NA	NA	NA	18.1648609	NA	18.90944944	NA
CEA16_MOUSE	NA	NA	NA	NA	NA	15.0336233	NA	NA	NA
E9Q8B5_MOUSE	NA	NA	NA	NA	NA	NA	17.36600564	17.74757703	NA
SAMP_MOUSE	NA	17.42835084	NA	NA	NA	NA	18.84823743	NA	NA
F13A_MOUSE	NA	NA	NA	NA	NA	NA	17.0537771	17.80544721	NA
MBL2_MOUSE	NA	16.2740788	NA	16.01011846	NA	NA	14.50368419	17.34008765	NA
A0A075B5R1_MOUSE	NA	NA	NA	NA	NA	NA	13.84918659	NA	NA
A0A0B4J1M0_MOUSE	NA	NA	NA	NA	NA	NA	18.90760347	23.34718567	NA
HVM57_MOUSE	NA	NA	NA	NA	NA	NA	17.8205177	19.06161428	NA
A0A075B5N4_MOUSE	NA	NA	NA	NA	NA	NA	19.18032471	NA	NA
A0A140T8M3_MOUSE	NA	NA	NA	NA	NA	NA	17.86899122	16.97888542	NA
A1AG2_MOUSE	NA	NA	NA	NA	NA	NA	14.62509444	NA	NA
A0A140T8N4_MOUSE	NA	NA	NA	NA	NA	NA	14.27852248	NA	NA
KV3AF_MOUSE	NA	NA	NA	NA	NA	NA	12.24908885	NA	NA
ALS_MOUSE	NA	13.42976053	NA	NA	NA	NA	16.30195187	16.76111655	NA
CRP_MOUSE	NA	17.5331794	NA	NA	NA	NA	16.05851583	17.20824969	NA
A0A075B5V1_MOUSE	NA	22.14741612	22.95234161	NA	NA	NA	21.84872933	NA	NA
A0A0G2JF45_MOUSE	NA	NA	NA	NA	NA	NA	14.28161257	NA	NA
A0A0G2JGK2_MOUSE	NA	NA	NA	NA	NA	NA	15.30521441	NA	NA
PROC_MOUSE	NA	NA	NA	NA	NA	NA	16.38554634	15.92343177	NA
A0A075B5R2_MOUSE	NA	15.56967895	14.88660392	NA	NA	NA	15.96453786	17.17728232	NA
A0A075B677_MOUSE	NA	NA	NA	NA	NA	NA	14.92843687	NA	NA
A0A140T8P5_MOUSE	NA	NA	NA	NA	NA	NA	16.48607221	NA	NA
A0A075B5R9_MOUSE	NA	NA	NA	NA	NA	NA	18.11538471	16.87893091	NA
A0A140T8N5_MOUSE	NA	NA	NA	NA	NA	NA	12.98573998	NA	NA
A0A075B5Q3_MOUSE	NA	NA	NA	NA	NA	NA	14.1050835	NA	NA
ICOSL_MOUSE	NA	15.15907154	NA	NA	NA	NA	16.70236126	NA	NA
KV5A7_MOUSE	NA	NA	NA	NA	NA	NA	17.83075078	22.03824486	NA
KV5A4_MOUSE	NA	NA	NA	NA	NA	NA	17.18013179	NA	NA
APOB_MOUSE	NA	NA	NA	15.03671257	NA	NA	14.32097717	16.34441829	NA
GRN_MOUSE	NA	NA	NA	NA	NA	NA	15.95303373	NA	NA
KV3AJ_MOUSE;KV3AL_MOUSE	NA	16.72762511	NA	NA	NA	NA	16.54247045	NA	NA
CELA1_MOUSE	NA	13.99088845	NA	NA	NA	NA	16.40553016	16.84669796	NA
A0A0B4J1H7_MOUSE;A0A0B4J1H8_MOUSE	NA	15.70271288	NA	NA	NA	NA	17.85423056	16.45334365	NA
A0A140T8P4_MOUSE	NA	NA	NA	NA	NA	NA	16.88095923	16.07242181	NA
MASP2_MOUSE	NA	NA	NA	NA	NA	NA	16.32755991	NA	NA
EAF6_MOUSE	NA	NA	NA	NA	NA	NA	17.41040101	NA	NA
A0A0B4J1I1_MOUSE	NA	NA	NA	NA	NA	NA	13.47685224	NA	NA
A0A140T8N8_MOUSE	NA	NA	NA	NA	NA	NA	15.94319731	16.48757047	NA
HVM04_MOUSE	NA	NA	NA	NA	NA	NA	13.18271335	NA	NA
A0A075B5W4_MOUSE;A0A075B5X1_MOUSE;A0A075B5X4_MOUSE;A0A075B5Y0_MOUSE;A0A0A6YY60_MOUSE	NA	19.39092766	NA	NA	NA	NA	18.15514094	NA	NA
PI16_MOUSE	NA	15.87942414	15.60222572	NA	NA	NA	13.16524637	NA	NA
A0A140T8P6_MOUSE	NA	NA	NA	NA	NA	NA	14.40396965	NA	NA
PROZ_MOUSE	NA	NA	NA	NA	NA	NA	16.08300221	16.53647027	NA
ADIPO_MOUSE	NA	NA	NA	16.013805	NA	NA	17.06465646	18.00575736	NA
GP1BA_MOUSE	NA	NA	NA	NA	NA	NA	16.3857209	NA	NA
A0A075B5S9_MOUSE;A0A0B4J1J4_MOUSE;A0A0B4J1J5_MOUSE	NA	NA	17.63948269	NA	NA	NA	15.22860602	NA	NA
Q6S9I3_MOUSE	NA	17.68777377	NA	NA	NA	NA	15.97983432	NA	NA
THBG_MOUSE	NA	17.37938987	17.28955613	NA	NA	NA	14.47336426	NA	NA
FABP4_MOUSE	NA	20.60088759	NA	NA	NA	NA	NA	NA	NA
HEG1_MOUSE	NA	17.61266856	17.8685833	NA	NA	NA	NA	NA	NA
MYL6_MOUSE	NA	17.46065037	NA	NA	NA	NA	NA	NA	NA
TXNL1_MOUSE	NA	14.00883898	NA	16.91685054	NA	NA	NA	15.21762638	NA
CNTN4_MOUSE	NA	18.2556953	17.95896444	NA	NA	NA	NA	NA	NA
ARPC4_MOUSE	NA	15.81434757	NA	NA	NA	NA	NA	NA	NA
D3YYY1_MOUSE	NA	18.10537129	NA	NA	NA	NA	NA	NA	NA
CATA_MOUSE	NA	18.96224031	18.3122029	20.77240523	NA	NA	NA	19.7641938	21.5160941
VCAM1_MOUSE	NA	17.66983932	18.21500487	NA	NA	NA	NA	NA	NA
PTMA_MOUSE	NA	18.10503824	NA	NA	NA	NA	NA	NA	NA
MPI_MOUSE	NA	13.22949934	NA	NA	NA	NA	NA	NA	NA
MRC2_MOUSE	NA	17.82607002	NA	NA	NA	NA	NA	NA	NA
PURA1_MOUSE	NA	18.18747351	17.96961128	NA	NA	NA	NA	NA	NA
MIF_MOUSE	NA	16.41592057	NA	NA	NA	NA	NA	19.22862026	NA
HBB1_MOUSE	NA	25.34033042	25.06213114	NA	NA	NA	NA	NA	NA
FAS_MOUSE	NA	17.80690426	NA	NA	NA	NA	NA	NA	NA
CD248_MOUSE	NA	15.11201018	15.78734275	NA	NA	NA	NA	NA	NA
RAB10_MOUSE;RAB13_MOUSE;RAB15_MOUSE;RAB1A_MOUSE;RAB1B_MOUSE;RAB8A_MOUSE;RAB8B_MOUSE	NA	16.61878618	NA	NA	NA	NA	NA	NA	NA
1433T_MOUSE	NA	17.88253671	18.47845871	NA	NA	NA	NA	NA	NA
TPM2_MOUSE	NA	15.95143031	NA	NA	NA	NA	NA	NA	NA
PGAM1_MOUSE	NA	16.1852372	NA	NA	NA	NA	NA	15.44031869	NA
A0A571BEN1_MOUSE	NA	16.56113082	NA	NA	NA	NA	NA	NA	NA
1433B_MOUSE	NA	18.05430387	18.3858378	NA	NA	NA	NA	17.98777729	NA
MGAT2_MOUSE	NA	17.03819394	NA	NA	NA	NA	NA	NA	NA
OLFL3_MOUSE	NA	14.02920768	NA	NA	NA	NA	NA	NA	NA
UBA1_MOUSE	NA	17.20269893	16.66974031	17.80173529	NA	NA	NA	18.01760281	NA
PKHB1_MOUSE	NA	13.38664823	13.96260208	NA	NA	NA	NA	NA	NA
PLSL_MOUSE	NA	18.36537731	NA	NA	NA	NA	NA	NA	NA
ANXA3_MOUSE	NA	17.92488715	NA	NA	NA	NA	NA	NA	NA
DLDH_MOUSE	NA	17.82844605	NA	NA	NA	NA	NA	NA	NA
A2A4M2_MOUSE	NA	13.4697439	NA	NA	NA	NA	NA	NA	NA
LAMA2_MOUSE	NA	13.98555152	NA	NA	NA	NA	NA	NA	NA
SAHH_MOUSE	NA	16.85141829	NA	18.9564827	NA	NA	NA	17.84927891	NA
KCRS_MOUSE	NA	16.82279885	NA	NA	NA	NA	NA	NA	NA
WDR1_MOUSE	NA	16.14241113	NA	15.75741231	NA	NA	NA	17.04623192	NA
PFKAM_MOUSE	NA	17.68932818	16.66885843	NA	NA	NA	NA	NA	NA
RINI_MOUSE	NA	16.08762551	16.08474757	NA	NA	NA	NA	NA	NA
CANT1_MOUSE	NA	17.50749476	NA	NA	NA	NA	NA	NA	NA
RNAS4_MOUSE	NA	18.07553285	NA	NA	NA	NA	NA	NA	NA
AT2A1_MOUSE	NA	17.70936668	NA	NA	NA	NA	NA	NA	NA
CRYAB_MOUSE	NA	11.88266469	NA	NA	NA	NA	NA	NA	NA
ANXA6_MOUSE	NA	15.02439944	NA	NA	NA	NA	NA	NA	NA
SG2B2_MOUSE	NA	17.99313379	NA	NA	NA	NA	NA	NA	NA
RAB5C_MOUSE	NA	15.350542	16.16214712	16.92608575	NA	NA	NA	16.08358872	NA
OBP1A_MOUSE	NA	21.09956712	NA	NA	NA	NA	NA	19.93422776	NA
ANXA1_MOUSE	NA	13.34897204	NA	NA	NA	NA	NA	NA	NA
HNRPK_MOUSE	NA	14.85901565	NA	NA	NA	NA	NA	NA	NA
ZPI_MOUSE	NA	17.70521283	NA	NA	NA	NA	NA	NA	NA
X3CL1_MOUSE	NA	21.87175751	21.46140277	NA	NA	NA	NA	NA	NA
H14_MOUSE	NA	16.74900457	NA	NA	NA	NA	NA	NA	NA
FRS1L_MOUSE	NA	17.77346832	19.09568673	NA	NA	NA	NA	NA	NA
UBP5_MOUSE	NA	15.33306989	16.48488235	NA	NA	NA	NA	15.82280769	NA
ADT1_MOUSE;ADT2_MOUSE	NA	18.2585991	18.20073012	19.39962645	NA	NA	NA	18.60010312	NA
TGM2_MOUSE	NA	14.10794117	16.88533578	16.88107332	NA	NA	NA	15.94248019	NA
PTMS_MOUSE	NA	20.2509284	21.22850151	NA	NA	NA	NA	19.85467923	NA
TERA_MOUSE	NA	16.38627609	NA	18.79610339	NA	NA	NA	18.48310566	NA
ROBO1_MOUSE	NA	14.89671239	NA	NA	NA	NA	NA	NA	NA
ATPA_MOUSE	NA	19.83297604	NA	NA	NA	NA	NA	NA	NA
6PGD_MOUSE	NA	17.19174556	NA	NA	NA	NA	NA	NA	NA
CGRE1_MOUSE	NA	15.97858793	16.41378157	NA	NA	NA	NA	NA	NA
PPIB_MOUSE	NA	15.17710165	NA	NA	NA	NA	NA	NA	NA
HTRA1_MOUSE	NA	14.39020609	14.17387184	NA	NA	NA	NA	NA	NA
ATPD_MOUSE	NA	16.54187684	14.87125506	NA	NA	NA	NA	NA	NA
CO3A1_MOUSE	NA	18.70670647	NA	NA	NA	NA	NA	NA	NA
PRVA_MOUSE	NA	19.684308	19.68530086	NA	NA	NA	NA	NA	NA
BGH3_MOUSE	NA	18.31237004	18.72328774	NA	NA	NA	NA	NA	NA
LTBP4_MOUSE	NA	13.22473862	12.99738444	NA	NA	NA	NA	NA	NA
INSRR_MOUSE	NA	20.14579116	NA	NA	NA	NA	NA	NA	NA
Q8K198_MOUSE	NA	12.54835852	NA	NA	NA	NA	NA	NA	NA
GLU2B_MOUSE	NA	17.69240767	NA	NA	NA	NA	NA	NA	NA
VINC_MOUSE	NA	16.59560438	NA	17.11254311	NA	NA	NA	NA	NA
ANXA2_MOUSE	NA	18.04113641	NA	NA	NA	NA	NA	NA	NA
MK01_MOUSE	NA	17.03673555	NA	NA	NA	NA	NA	NA	NA
LGMN_MOUSE	NA	15.30625059	14.95584596	NA	NA	NA	NA	NA	NA
IGJ_MOUSE	NA	19.40261149	NA	NA	NA	NA	NA	NA	NA
GALA_MOUSE	NA	16.81361906	NA	NA	NA	NA	NA	NA	NA
SEZ6_MOUSE	NA	17.77508336	NA	NA	NA	NA	NA	NA	NA
GUAD_MOUSE	NA	18.65099064	18.18036977	19.97689347	NA	NA	NA	NA	NA
B1AVU4_MOUSE;Q9D3N5_MOUSE	NA	19.73964517	NA	NA	NA	NA	NA	NA	NA
OAF_MOUSE	NA	16.14746006	19.18364689	NA	NA	NA	NA	NA	NA
OTOR_MOUSE	NA	13.0202275	12.79075873	NA	NA	NA	NA	NA	NA
GSTM2_MOUSE	NA	14.25387629	15.50318608	NA	NA	NA	NA	NA	NA
A2A4L9_MOUSE;A2A4M0_MOUSE;B1AQ85_MOUSE;B1AQ89_MOUSE;B1AQ90_MOUSE;B1AQA7_MOUSE;B1AQA8_MOUSE;B1AQA9_MOUSE;B1AQB0_MOUSE;B1AQB1_MOUSE;B1AQB2_MOUSE;Q3UUY3_MOUSE;Q3V4B7_MOUSE;Q91W93_MOUSE;Q9D732_MOUSE;Q9D7P3_MOUSE	NA	15.0451959	NA	NA	NA	NA	NA	NA	NA
MYL1_MOUSE	NA	17.00572374	NA	NA	NA	NA	NA	NA	NA
MYOC_MOUSE	NA	12.29810733	NA	NA	NA	NA	NA	NA	NA
HVM10_MOUSE;HVM49_MOUSE	NA	18.38672585	NA	NA	NA	NA	NA	NA	NA
Q9D1B1_MOUSE	NA	17.48679771	NA	NA	NA	NA	NA	NA	NA
PDIA1_MOUSE	NA	16.76232853	16.30158086	NA	NA	NA	NA	NA	NA
PDIA3_MOUSE	NA	18.56946927	19.0061086	NA	NA	NA	NA	NA	NA
VTM2A_MOUSE	NA	20.43928736	20.50405326	NA	NA	NA	NA	NA	NA
VOME_MOUSE	NA	15.10491511	NA	NA	NA	NA	NA	NA	NA
PCDH8_MOUSE	NA	13.99742105	NA	NA	NA	NA	NA	NA	NA
NICOL_MOUSE	NA	15.40012387	NA	NA	NA	NA	NA	NA	NA
PDXL2_MOUSE	NA	12.85900048	NA	NA	NA	NA	NA	NA	NA
MK08_MOUSE;MK09_MOUSE;MK10_MOUSE;MK11_MOUSE;MK12_MOUSE;MK13_MOUSE;MK14_MOUSE	NA	15.18087494	NA	NA	NA	NA	NA	NA	NA
ATPB_MOUSE	NA	13.94476817	NA	13.95518987	NA	NA	NA	NA	NA
ACBP_MOUSE	NA	18.50374083	NA	NA	NA	NA	NA	NA	NA
TSP1_MOUSE	NA	15.32405356	NA	17.47177884	NA	NA	NA	18.07029523	NA
COR1A_MOUSE	NA	14.55542221	NA	NA	NA	NA	NA	NA	NA
CADM2_MOUSE	NA	17.91166079	19.31915665	NA	NA	NA	NA	NA	NA
A0A2R8VKG2_MOUSE	NA	14.88427236	NA	NA	NA	NA	NA	NA	NA
CXL16_MOUSE	NA	16.65765002	NA	NA	NA	NA	NA	NA	NA
GLO2_MOUSE	NA	16.4432299	16.38036026	17.74249386	NA	NA	NA	17.15983947	NA
DLK1_MOUSE	NA	NA	13.33016466	NA	NA	NA	NA	NA	NA
NPTN_MOUSE	NA	NA	15.86790065	NA	NA	NA	NA	NA	NA
TPPP3_MOUSE	NA	NA	17.35611798	NA	NA	NA	NA	NA	NA
HS90A_MOUSE	NA	NA	18.03514745	18.07442471	NA	NA	NA	18.54554074	NA
ZN541_MOUSE	NA	NA	13.76494031	NA	NA	NA	NA	NA	NA
HMGB1_MOUSE	NA	NA	18.14437476	NA	NA	NA	NA	NA	NA
SEM6D_MOUSE	NA	NA	19.36821243	NA	NA	NA	NA	NA	NA
DNER_MOUSE	NA	NA	19.1231827	NA	NA	NA	NA	NA	NA
PLBL2_MOUSE	NA	NA	16.95496472	NA	NA	NA	NA	NA	NA
NID2_MOUSE	NA	NA	16.72694643	NA	NA	NA	NA	NA	NA
KLK8_MOUSE	NA	NA	17.32986079	NA	NA	NA	NA	NA	NA
SCUB1_MOUSE	NA	NA	18.2674468	NA	NA	NA	NA	NA	NA
SPTA1_MOUSE	NA	NA	16.34664663	20.61881905	NA	NA	NA	19.83194934	21.82339039
GRHPR_MOUSE	NA	NA	13.94817542	NA	NA	NA	NA	NA	NA
FAAA_MOUSE	NA	NA	17.82440623	NA	NA	NA	NA	15.72596177	NA
GDN_MOUSE	NA	NA	16.33584078	NA	NA	NA	NA	NA	NA
MOES_MOUSE;RADI_MOUSE	NA	NA	17.27820527	NA	NA	NA	NA	NA	NA
D3Z450_MOUSE	NA	NA	15.99242141	NA	NA	NA	NA	NA	NA
PENK_MOUSE	NA	NA	20.71693121	NA	NA	NA	NA	NA	NA
DHSO_MOUSE	NA	NA	18.22276071	17.87225657	NA	NA	NA	NA	NA
IGLO5_MOUSE	NA	NA	17.38838983	NA	NA	NA	NA	NA	NA
PDYN_MOUSE	NA	NA	20.81988438	NA	NA	NA	NA	NA	NA
CLIC1_MOUSE	NA	NA	19.16505465	NA	NA	NA	NA	NA	NA
KV2A2_MOUSE	NA	NA	16.06426566	NA	NA	NA	NA	NA	NA
TR19L_MOUSE	NA	NA	15.07554378	NA	NA	NA	NA	NA	NA
HSPB1_MOUSE	NA	NA	12.91710097	NA	NA	NA	NA	NA	NA
HA17_MOUSE	NA	NA	16.6548544	NA	NA	NA	NA	NA	NA
ASSY_MOUSE	NA	NA	19.33123461	NA	NA	NA	NA	NA	NA
DEST_MOUSE	NA	NA	20.27463025	NA	NA	NA	NA	NA	NA
COTL1_MOUSE	NA	NA	17.02616915	NA	NA	NA	NA	17.90629197	NA
TGON1_MOUSE;TGON2_MOUSE	NA	NA	15.86113444	NA	NA	NA	NA	NA	NA
IMPA3_MOUSE	NA	NA	19.40921067	NA	NA	NA	NA	NA	NA
CAB45_MOUSE	NA	NA	18.39771406	NA	NA	NA	NA	NA	NA
S10AB_MOUSE	NA	NA	18.24466695	NA	NA	NA	NA	NA	NA
NLGN4_MOUSE	NA	NA	17.95624515	NA	NA	NA	NA	NA	NA
PTPRF_MOUSE	NA	NA	15.55867376	NA	NA	NA	NA	NA	NA
LYZ1_MOUSE	NA	NA	16.57700094	NA	NA	NA	NA	NA	NA
EPHA7_MOUSE	NA	NA	13.55096409	NA	NA	NA	NA	NA	NA
PTN_MOUSE	NA	NA	17.98030086	NA	NA	NA	NA	NA	NA
ATP4A_MOUSE	NA	NA	20.08980799	NA	NA	NA	NA	NA	NA
PSA4_MOUSE	NA	NA	14.0648355	NA	NA	NA	NA	NA	NA
TXND5_MOUSE	NA	NA	12.09387804	NA	NA	NA	NA	NA	NA
NENF_MOUSE	NA	NA	18.54844495	NA	NA	NA	NA	NA	NA
SORT_MOUSE	NA	NA	17.84717121	NA	NA	NA	NA	NA	NA
FKBP4_MOUSE	NA	NA	NA	NA	NA	NA	NA	16.31952894	NA
SPTB1_MOUSE	NA	NA	NA	20.32768389	NA	NA	NA	19.39729693	20.13989292
CRIP2_MOUSE	NA	NA	NA	NA	NA	NA	NA	14.03543863	NA
P10636|TAU_HUMAN;TAU_MOUSE	NA	NA	NA	NA	NA	NA	NA	19.68866594	23.24292525
CNDP2_MOUSE	NA	NA	NA	17.56656369	NA	NA	NA	18.04252006	NA
NUDC2_MOUSE	NA	NA	NA	15.58445415	NA	NA	NA	14.7356433	NA
RANG_MOUSE	NA	NA	NA	19.99499178	NA	NA	NA	19.44456629	NA
STOM_MOUSE	NA	NA	NA	18.1767592	NA	NA	NA	17.70179727	NA
CAH8_MOUSE	NA	NA	NA	NA	NA	NA	NA	18.6458198	NA
PSME1_MOUSE	NA	NA	NA	NA	NA	NA	NA	15.05885979	NA
PSMD2_MOUSE	NA	NA	NA	17.50151967	NA	NA	NA	15.79223237	NA
C1TC_MOUSE	NA	NA	NA	19.09489857	NA	NA	NA	16.85388889	NA
GRB2_MOUSE	NA	NA	NA	NA	NA	NA	NA	16.98052697	NA
NDKA_MOUSE	NA	NA	NA	NA	NA	NA	NA	18.52463592	NA
BACH_MOUSE	NA	NA	NA	NA	NA	NA	NA	15.75353975	NA
PSMD5_MOUSE	NA	NA	NA	15.24531913	NA	NA	NA	14.737259	NA
PNPO_MOUSE	NA	NA	NA	20.92565485	NA	NA	NA	19.2315883	NA
PSB6_MOUSE	NA	NA	NA	15.60412641	NA	NA	NA	16.05055531	NA
ACYP1_MOUSE	NA	NA	NA	17.10123899	NA	NA	NA	18.07267188	NA
EM55_MOUSE	NA	NA	NA	17.67799636	NA	NA	NA	15.93380707	NA
SAHH3_MOUSE	NA	NA	NA	NA	NA	NA	NA	14.86817626	NA
ASGL1_MOUSE	NA	NA	NA	NA	NA	NA	NA	17.70076957	NA
PSD12_MOUSE	NA	NA	NA	16.45873627	NA	NA	NA	14.42552621	NA
PHIPL_MOUSE;PHYIP_MOUSE	NA	NA	NA	NA	NA	NA	NA	16.61336199	NA
DEMA_MOUSE	NA	NA	NA	16.39344218	NA	NA	NA	15.58324727	NA
ANK1_MOUSE	NA	NA	NA	20.2311524	NA	NA	NA	19.51875435	22.42926158
MTNA_MOUSE	NA	NA	NA	NA	NA	NA	NA	16.54899542	NA
EPB41_MOUSE	NA	NA	NA	19.4827258	NA	NA	NA	18.82269987	NA
6PGL_MOUSE	NA	NA	NA	16.12654285	NA	NA	NA	16.77093877	NA
PA1B2_MOUSE	NA	NA	NA	12.31846489	NA	NA	NA	14.08836432	NA
ESTD_MOUSE	NA	NA	NA	17.04681269	NA	NA	NA	17.76878653	19.09889062
TCPD_MOUSE	NA	NA	NA	14.44657743	NA	NA	NA	13.32698874	NA
FCN1_MOUSE	NA	NA	NA	NA	NA	NA	NA	18.64785177	NA
SRSF6_MOUSE	NA	NA	NA	NA	NA	NA	NA	13.41174307	NA
AQP1_MOUSE	NA	NA	NA	20.70075486	NA	NA	NA	19.12672637	NA
G5E895_MOUSE	NA	NA	NA	NA	NA	NA	NA	15.32479666	NA
RTN1_MOUSE	NA	NA	NA	NA	NA	NA	NA	13.32997955	NA
UB2V1_MOUSE;UB2V2_MOUSE	NA	NA	NA	15.32755881	NA	NA	NA	15.63542852	NA
OTUB1_MOUSE	NA	NA	NA	NA	NA	NA	NA	15.58944965	NA
RB11A_MOUSE;RB11B_MOUSE	NA	NA	NA	NA	NA	NA	NA	16.92297622	NA
PSB4_MOUSE	NA	NA	NA	17.93710321	NA	NA	NA	18.50268336	NA
GPD1L_MOUSE	NA	NA	NA	NA	NA	NA	NA	15.24581699	NA
PSA6_MOUSE	NA	NA	NA	16.97467812	NA	NA	NA	17.08448356	NA
LIS1_MOUSE	NA	NA	NA	NA	NA	NA	NA	14.67517412	NA
RL22_MOUSE	NA	NA	NA	17.19541757	NA	NA	NA	14.20438263	NA
ARK72_MOUSE	NA	NA	NA	12.39134128	NA	NA	NA	13.95028472	NA
DHR11_MOUSE	NA	NA	NA	13.68681713	NA	NA	NA	13.0617588	NA
PGP_MOUSE	NA	NA	NA	18.76263873	NA	NA	NA	18.095166	NA
A0A0G2JG36_MOUSE	NA	NA	NA	NA	NA	NA	NA	16.93480784	NA
TCAL3_MOUSE;TCAL5_MOUSE	NA	NA	NA	NA	NA	NA	NA	17.00905188	NA
PSA5_MOUSE	NA	NA	NA	19.29228737	NA	NA	NA	18.16700461	NA
A0A140T8P7_MOUSE	NA	NA	NA	NA	NA	NA	NA	18.36298681	NA
ACPH_MOUSE	NA	NA	NA	17.02795424	NA	NA	NA	16.61691807	18.79928775
PCBP1_MOUSE	NA	NA	NA	19.22562448	NA	NA	NA	18.24608993	NA
SYUA_MOUSE	NA	NA	NA	18.80453952	NA	NA	NA	18.09602132	NA
IF4A2_MOUSE	NA	NA	NA	18.13859516	NA	NA	NA	18.14887357	NA
SMIM1_MOUSE	NA	NA	NA	14.42761746	NA	NA	NA	13.41026358	NA
1433F_MOUSE	NA	NA	NA	NA	NA	NA	NA	18.1061204	NA
RSSA_MOUSE	NA	NA	NA	19.25630128	NA	NA	NA	17.75690881	NA
TRML1_MOUSE	NA	NA	NA	NA	NA	NA	NA	13.75356525	NA
LGUL_MOUSE	NA	NA	NA	20.36242037	NA	NA	NA	19.77744145	NA
SCAM3_MOUSE	NA	NA	NA	NA	NA	NA	NA	NA	20.98070258
MTAP2_MOUSE	NA	NA	NA	NA	NA	NA	NA	NA	21.21754494
MYPR_MOUSE	NA	NA	NA	NA	NA	NA	NA	NA	20.06286221
E9Q9Q6_MOUSE	NA	NA	NA	NA	NA	NA	NA	NA	21.25765155
HYAS1_MOUSE	NA	NA	NA	17.73935417	NA	NA	NA	NA	NA
KPYR_MOUSE	NA	NA	NA	18.04054692	NA	NA	NA	NA	NA
HEM2_MOUSE	NA	NA	NA	13.97293703	NA	NA	NA	NA	NA
IF6_MOUSE	NA	NA	NA	17.87765952	NA	NA	NA	NA	NA
PUR6_MOUSE	NA	NA	NA	15.05668418	NA	NA	NA	NA	NA
PNPH_MOUSE	NA	NA	NA	19.88769866	NA	NA	NA	NA	NA
HEM3_MOUSE	NA	NA	NA	20.46965014	NA	NA	NA	NA	NA
TCPG_MOUSE	NA	NA	NA	16.07921783	NA	NA	NA	NA	NA
ADRM1_MOUSE	NA	NA	NA	13.99229303	NA	NA	NA	NA	NA
RS2_MOUSE	NA	NA	NA	13.85448159	NA	NA	NA	NA	NA
IMB1_MOUSE	NA	NA	NA	17.68921774	NA	NA	NA	NA	NA
PRPS1_MOUSE	NA	NA	NA	17.18066374	NA	NA	NA	NA	NA
RUVB1_MOUSE	NA	NA	NA	15.05369293	NA	NA	NA	NA	NA
TLN1_MOUSE	NA	NA	NA	13.47402895	NA	NA	NA	NA	NA
EIF2A_MOUSE	NA	NA	NA	15.73511749	NA	NA	NA	NA	NA
SYDC_MOUSE	NA	NA	NA	14.94267754	NA	NA	NA	NA	NA
DCUP_MOUSE	NA	NA	NA	17.43120287	NA	NA	NA	NA	NA
XPO7_MOUSE	NA	NA	NA	20.32922151	NA	NA	NA	NA	NA
GSH0_MOUSE	NA	NA	NA	17.59153387	NA	NA	NA	NA	NA
NSF1C_MOUSE	NA	NA	NA	16.86546597	NA	NA	NA	NA	NA
PSMD8_MOUSE	NA	NA	NA	16.78013913	NA	NA	NA	NA	NA
SYTC_MOUSE	NA	NA	NA	14.92241109	NA	NA	NA	NA	NA
TCPE_MOUSE	NA	NA	NA	15.49810587	NA	NA	NA	NA	NA
RLA0_MOUSE	NA	NA	NA	16.47025286	NA	NA	NA	NA	NA
CHSP1_MOUSE	NA	NA	NA	18.51738922	NA	NA	NA	NA	NA
PRDX3_MOUSE	NA	NA	NA	16.63959972	NA	NA	NA	NA	NA
RS3_MOUSE	NA	NA	NA	17.46601645	NA	NA	NA	NA	NA
IF2G_MOUSE	NA	NA	NA	14.24186011	NA	NA	NA	NA	NA
LIT1_MOUSE	NA	NA	NA	13.07808971	NA	NA	NA	NA	NA
CH60_MOUSE	NA	NA	NA	18.22839303	NA	NA	NA	NA	NA
EF1D_MOUSE	NA	NA	NA	16.92872049	NA	NA	NA	NA	NA
RL12_MOUSE	NA	NA	NA	17.16063869	NA	NA	NA	NA	NA
PA2G4_MOUSE	NA	NA	NA	17.64189883	NA	NA	NA	NA	NA
G6PD1_MOUSE	NA	NA	NA	13.73878777	NA	NA	NA	NA	NA
BASI_MOUSE	NA	NA	NA	17.81399896	NA	NA	NA	NA	NA
SYEP_MOUSE	NA	NA	NA	12.57747793	NA	NA	NA	NA	NA
UB2L6_MOUSE	NA	NA	NA	17.91562458	NA	NA	NA	NA	NA
IF2A_MOUSE	NA	NA	NA	17.29497657	NA	NA	NA	NA	NA
