# Supplementary material for: The effects of alcohol dependence on the CSF proteome in mice: Evidence for blood-brain barrier dysfunction and neuroinflammation
Source: Neurobiol Dis. Author manuscript; Available in PMC 2026 Feb 15. (PMC12906712; doi:10.1016/j.nbd.2025.107254)
Supplement: 2 [file NIHMS2145577-supplement-2.csv]

	Run	Identifier	Run.Index	Channel	Precursor.Id	Modified.Sequence	Stripped.Sequence	Precursor.Charge	Precursor.Lib.Index	Decoy	Proteotypic	Precursor.Mz	Protein.Ids	Protein.Group	Protein.Names	Genes	RT	iRT	Predicted.RT	Predicted.iRT	IM	iIM	Predicted.IM	Predicted.iIM	Precursor.Quantity	Precursor.Normalised	Ms1.Area	Ms1.Normalised	Ms1.Apex.Area	Ms1.Apex.Mz.Delta	Normalisation.Factor	Quantity.Quality	Empirical.Quality	Normalisation.Noise	Ms1.Profile.Corr	Evidence	Mass.Evidence	Channel.Evidence	Ms1.Total.Signal.Before	Ms1.Total.Signal.After	RT.Start	RT.Stop	FWHM	PG.TopN	PG.MaxLFQ	Genes.TopN	Genes.MaxLFQ	Genes.MaxLFQ.Unique	PG.MaxLFQ.Quality
1	CSF_M11_run2	D1-M	5		VVSALPIQHQDWMSGK3	VVSALPIQHQDWMSGK	VVSALPIQHQDWMSGK	3	6085247	0	1	599.3101807	P20761	P20761	IGG2B_RAT	Igh-1a	55.47323227	41.72389603	54.74943161	44.65359116	0	0.868336618	0	0	3129711.75	517820.5938	2464433.5	407748.2188	2406400.5	-0.002624512	0.165453136	0.893881083	0.87136507	-0.151077703	0.91489321	4.248139858	0	0.961673558	235340976	297370400	55.26207733	55.79555893	0.226398751	0	21564538	0	21564538	21564538	0.951878965
2	CSF_M11_run2	D1-M	5		DILLISQNAK2	DILLISQNAK	DILLISQNAK	2	745803	0	1	557.8269653	P20761	P20761	IGG2B_RAT	Igh-1a	54.36341095	40.26589203	55.40735626	42.70234299	0	0.921776116	0	0	4620557	764485.6875	2027602	335473.0938	594395.8125	-0.001831055	0.165453136	0.911346734	0.917064905	-0.162302747	0.037836272	4.530989647	1.363497019	0.794285595	25105750	28677206	54.10452652	54.80595016	0.333235681	0	21564538	0	21564538	21564538	0.951878965
3	CSF_M11_run2	D1-M	5		ALPSPIEK2	ALPSPIEK	ALPSPIEK	2	248619	0	1	427.7527466	P20761	P20761	IGG2B_RAT	Igh-1a	29.02760124	5.645620346	27.59089661	11.6216507	0	0.802686512	0	0	311866944	51599360	269642304	44613160	252674592	-0.001739502	0.165453136	0.948047459	0.952802539	-0.382101357	0.988329291	6.885184765	0	0.974103451	540125760	558147584	28.77378082	29.37835693	0.26127696	0	21564538	0	21564538	21564538	0.951878965
4	CSF_M14_run2	ND1-F	6		DILLISQNAK2	DILLISQNAK	DILLISQNAK	2	745803	0	1	557.8269653	P20761	P20761	IGG2B_RAT	Igh-1a	54.45002365	40.26589203	55.55429459	42.02410889	0	0.921776116	0	0	26028698	7849533.5	29026114	8753472	23768268	-0.002075195	0.301572293	0.943068624	0.974995077	-0.207590744	0.972849905	6.738159657	1.949830174	0.98843056	75382240	63987256	54.07201767	54.89161301	0.409600317	0	82352368	0	82352368	82352368	0.953655064
5	CSF_M14_run2	ND1-F	6		VVSALPIQHQDWMSGK3	VVSALPIQHQDWMSGK	VVSALPIQHQDWMSGK	3	6085247	0	1	599.3101807	P20761	P20761	IGG2B_RAT	Igh-1a	55.47243881	41.72389603	51.16718674	42.63442993	0	0.868336618	0	0	7519018	2267527.5	1991108.75	600463.25	1991108.75	-0.003417969	0.301572293	0.897065222	0.850556195	-0.207590744	0.870014012	4.500630856	0	0.858708322	224727696	664054464	55.3337059	55.78023911	0.158952549	0	82352368	0	82352368	82352368	0.953655064
6	CSF_M14_run2	ND1-F	6		ALPSPIEK2	ALPSPIEK	ALPSPIEK	2	248619	0	1	427.7527466	P20761	P20761	IGG2B_RAT	Igh-1a	28.69431496	5.645620346	27.57191277	10.88267708	0	0.802686512	0	0	261669424	78912248	220882800	66612128	170626256	-0.001861572	0.301572293	0.932784617	0.952723384	-0.148749694	0.97522068	6.912445545	0	0.993843615	343429760	466467616	28.43989754	29.00987816	0.284408748	0	82352368	0	82352368	82352368	0.953655064
7	CSF_M16_run2	ND2-F	8		VVSALPIQHQDWMSGK3	VVSALPIQHQDWMSGK	VVSALPIQHQDWMSGK	3	6085247	0	1	599.3101807	P20761	P20761	IGG2B_RAT	Igh-1a	55.62228775	41.72389603	54.25281143	43.70148849	0	0.868336618	0	0	5447845	994330.25	1112097.375	202977.8906	1112097.375	-0.001586914	0.182518095	0.865534127	0.775437117	-0.269247502	0.875170588	4.099368095	0	0.786828756	42055832	353345440	55.48716736	55.85125351	0.148448154	0	30796578	0	30796578	30796578	0.948792756
8	CSF_M16_run2	ND2-F	8		DILLISQNAK2	DILLISQNAK	DILLISQNAK	2	745803	0	1	557.8269653	P20761	P20761	IGG2B_RAT	Igh-1a	54.35686493	40.26589203	54.72632217	42.26453018	0	0.921776116	0	0	5237792.5	955991.8125	2489665.75	454409.0938	0	0	0.182518095	0.924020886	0.981944442	-0.272494406	0.496787995	5.074230194	0.890684247	0.813575208	22735746	45679704	54.02854156	54.81296921	0.499229997	0	30796578	0	30796578	30796578	0.948792756
9	CSF_M16_run2	ND2-F	8		ALPSPIEK2	ALPSPIEK	ALPSPIEK	2	248619	0	1	427.7527466	P20761	P20761	IGG2B_RAT	Igh-1a	28.8451519	5.645620346	27.53072548	10.32962894	0	0.802686512	0	0	484866176	88496848	369221888	67389672	348136640	-0.001556396	0.182518095	0.93672806	0.958214223	-0.248942956	0.979313552	6.782677174	0	0.978215754	598844224	496583072	28.59325981	29.1854744	0.218259573	0	30796578	0	30796578	30796578	0.948792756
10	CSF_M18_run2	ND3-F	9		VVSALPIQHQDWMSGK2	VVSALPIQHQDWMSGK	VVSALPIQHQDWMSGK	2	6085246	0	1	898.4616089	P20761	P20761	IGG2B_RAT	Igh-1a	54.95465088	41.72389603	54.7076416	44.3783226	0	1.174496651	0	0	247198.4375	117660.4531	0	0	0	0	0.475975722	0.957906306	0.01	0.693147182	0	5.358157635	2.545369864	0	507032576	466814560	54.76485825	55.14197922	0.144169807	0	188139920	0	188139920	188139920	0.960568249
11	CSF_M18_run2	ND3-F	9		ALPSPIEK2	ALPSPIEK	ALPSPIEK	2	248619	0	1	427.7527466	P20761	P20761	IGG2B_RAT	Igh-1a	28.63907814	5.645620346	27.90282822	12.00725842	0	0.802686512	0	0	653034880	310828736	578590464	275395040	474404160	-0.001708984	0.475975722	0.946161389	0.969645381	0.121261053	0.995448232	6.93385601	0	0.996342361	638887744	690449024	28.36721802	29.0222168	0.316140175	0	188139920	0	188139920	188139920	0.960568249
12	CSF_M18_run2	ND3-F	9		DILLISQNAK2	DILLISQNAK	DILLISQNAK	2	745803	0	1	557.8269653	P20761	P20761	IGG2B_RAT	Igh-1a	54.04502869	40.26589203	54.3904686	43.80316162	0	0.921776116	0	0	19349926	9210095	4166738.5	1983266.5	3162369	-0.00177002	0.475975722	0.947647333	0.908273458	-0.334786415	0.950761259	6.753052235	1.988116145	0.969501019	12840514	13166889	53.65668106	54.35653687	0.354524344	0	188139920	0	188139920	188139920	0.960568249
13	CSF_M18_run2	ND3-F	9		C(UniMod:4)PVPELLGGPSVFIFPPKPK3	C(UniMod:4)PVPELLGGPSVFIFPPKPK	CPVPELLGGPSVFIFPPKPK	3	569863	0	1	727.0709839	P20761	P20761	IGG2B_RAT	Igh-1a	85.49545288	89.90636444	86.0837326	100.8032532	0	1.042050481	0	0	71486.58594	34025.87891	0	0	0	0	0.475975722	0	0	-0.693147123	0	3.326875448	0	0	6657012	6031878	85.11344147	85.75135803	0.272906393	0	188139920	0	188139920	188139920	0.960568249
14	CSF_M18_run2	ND3-F	9		VVSALPIQHQDWMSGK3	VVSALPIQHQDWMSGK	VVSALPIQHQDWMSGK	3	6085247	0	1	599.3101807	P20761	P20761	IGG2B_RAT	Igh-1a	54.91655731	41.72389603	54.7076416	44.64334488	0	0.868336618	0	0	75220792	35803272	43996800	20941408	45213288	-0.002075195	0.475975722	0.891518593	0.896036804	0.693147182	0.923149586	5.070964813	0	0.907833934	507032576	466814560	54.65979004	55.11090088	0.154206991	0	188139920	0	188139920	188139920	0.960568249
15	CSF_M19	D2-F	0		DILLISQNAK2	DILLISQNAK	DILLISQNAK	2	745803	0	1	557.8269653	P20761	P20761	IGG2B_RAT	Igh-1a	54.42301559	40.26589203	52.30238342	42.55313873	0	0.921776116	0	0	1661911.125	247365.375	1801215.25	268099.9375	1801215.25	-0.00177002	0.148843929	0.947462916	0.949027836	0.081267931	0.9734326	5.710665703	1.647999287	0.978449821	52553896	63152128	54.0684433	54.82953644	0.349422067	0	7819119	0	7819119	7819119	0.957167745
16	CSF_M19	D2-F	0		ALPSPIEK2	ALPSPIEK	ALPSPIEK	2	248619	0	1	427.7527466	P20761	P20761	IGG2B_RAT	Igh-1a	29.02314186	5.645620346	27.78676796	11.55692196	0	0.802686512	0	0	173753056	25862086	159029728	23670610	137345616	-0.001708984	0.148843929	0.939005673	0.975615859	0.489734679	0.97242713	6.887030125	0.477071762	0.99334079	519997888	812944000	28.69670486	29.37773132	0.282319069	0	7819119	0	7819119	7819119	0.957167745
17	CSF_M19	D2-F	0		VVSALPIQHQDWMSGK3	VVSALPIQHQDWMSGK	VVSALPIQHQDWMSGK	3	6085247	0	1	599.3101807	P20761	P20761	IGG2B_RAT	Igh-1a	55.14952087	41.72389603	52.19131851	42.8896637	0	0.868336618	0	0	3648219.75	543015.3125	3461516.25	515225.6875	3461516.25	-0.002075195	0.148843929	0.908473134	0.98400259	0.081267931	0.947355866	4.48440218	0	0.958410084	383026048	235462992	54.91011047	55.47073746	0.249000281	0	7819119	0	7819119	7819119	0.957167745
18	CSF_M20	D3-F	1		DILLISQNAK2	DILLISQNAK	DILLISQNAK	2	745803	0	1	557.8269653	P20761	P20761	IGG2B_RAT	Igh-1a	54.257061	40.26589203	53.34109497	43.37283707	0	0.921776116	0	0	7178149	1195625.25	7550518.5	1257648.625	6330657	-0.001831055	0.166564554	0.935540795	0.963197529	0.67787385	0.943084776	5.40850687	1.441887617	0.980574012	138462608	118885296	53.98611069	54.71701813	0.336723208	0	17670548	0	17670548	17670548	0.950270891
19	CSF_M20	D3-F	1		ALPSPIEK2	ALPSPIEK	ALPSPIEK	2	248619	0	1	427.7527466	P20761	P20761	IGG2B_RAT	Igh-1a	28.79358482	5.645620346	27.11682129	11.58290863	0	0.802686512	0	0	154065008	25661768	144203264	24019152	112617072	-0.001464844	0.166564554	0.939144611	0.983102918	0.121073924	0.941163421	6.921976089	0.758509576	0.992152154	1136251520	929683072	28.52588272	29.13447762	0.281289488	0	17670548	0	17670548	17670548	0.950270891
20	CSF_M3_run2	ND4-F	2		DILLISQNAK2	DILLISQNAK	DILLISQNAK	2	745803	0	1	557.8269653	P20761	P20761	IGG2B_RAT	Igh-1a	54.20726776	40.26589203	54.7401619	41.30779648	0	0.921776116	0	0	32697930	5230557.5	36547120	5846297	31894506	-0.001708984	0.159966007	0.947283626	0.95396632	-0.413452923	0.988635898	6.540245533	1.849445701	0.993162036	114089128	128357216	53.82071686	54.58222961	0.331146538	0	43991696	0	43991696	43991696	0.563956559
21	CSF_M3_run2	ND4-M	2		VVSALPIQHQDWMSGK3	VVSALPIQHQDWMSGK	VVSALPIQHQDWMSGK	3	6085247	0	1	599.3101807	P20761	P20761	IGG2B_RAT	Igh-1a	55.11906815	41.72389603	52.69580078	41.66552353	0	0.868336618	0	0	19910948	3185075	12091712	1934263.125	12091712	-0.001708984	0.159966007	0.91162163	0.89704442	-0.499738783	0.973317623	4.860043049	0	0.997204661	845645632	738605952	54.89806366	55.43494797	0.231757104	0	43991696	0	43991696	43991696	0.563956559
22	CSF_M5_run2	ND5-M	3		DILLISQNAK2	DILLISQNAK	DILLISQNAK	2	745803	0	1	557.8269653	P20761	P20761	IGG2B_RAT	Igh-1a	54.46560287	40.26589203	53.50131607	44.86924744	0	0.921776116	0	0	3143214	3411564.25	1802236.5	1956101.625	961500.1875	-0.002258301	1.085374475	0.927110672	0.967378616	-0.086178951	0.584384263	4.972413063	1.484277964	0.809006512	34412020	44825556	54.2078476	54.91897964	0.368321538	0	33690404	0	33690404	33690404	0.56706214
23	CSF_M8_run2	D4-M	4		ALPSPIEK2	ALPSPIEK	ALPSPIEK	2	248619	0	1	427.7527466	P20761	P20761	IGG2B_RAT	Igh-1a	28.51509857	5.645620346	26.62233925	10.92068481	0	0.802686512	0	0	159716800	31925148	130435928	26072310	117674640	-0.001617432	0.199885964	0.935545504	0.957751453	0.052948106	0.918202937	6.822906494	0	0.986789942	599286528	531677152	28.26010704	28.85718727	0.25140208	0	26735336	0	26735336	26735336	0.949557364
24	CSF_M8_run2	D4-M	4		DILLISQNAK2	DILLISQNAK	DILLISQNAK	2	745803	0	1	557.8269653	P20761	P20761	IGG2B_RAT	Igh-1a	54.15618134	40.26589203	54.20962524	43.25403595	0	0.921776116	0	0	10539491	2106696.5	7693689.5	1537860.625	6592904	-0.002075195	0.199885964	0.937108219	0.954999387	-0.40293026	0.913518429	5.484703541	1.490687847	0.985817075	43676512	66709296	53.83430481	54.48204422	0.340764016	0	26735336	0	26735336	26735336	0.949557364
[truncated: 78 more columns]
