# Supplementary material for: The effects of alcohol dependence on the CSF proteome in mice: Evidence for blood-brain barrier dysfunction and neuroinflammation
Source: Neurobiol Dis. Author manuscript; Available in PMC 2026 Feb 15. (PMC12906712; doi:10.1016/j.nbd.2025.107254)
Supplement: 3 [file NIHMS2145577-supplement-3.csv]

Replicate Name	Identifier	BioReplicate	Peptide Retention Time	Chromatogram Precursor M/Z	Chromatogram Product M/Z	Fragment Ion	Condition	Area Normalized	Total Area Fragment	Total Area Normalized
CSF_M3_run2	ND4-M	1	54.2	557.827	557.827	precursor	Non-dep	34.02%	106142400	100%
CSF_M5_run2	ND5-M	2	54.53	557.827	557.827	precursor	Non-dep	19.55%	9236252	100%
CSF_M8_run2	D4-M	3	54.18	557.827	557.827	precursor	Dep	33.37%	29076664	100%
CSF_M11_run2	D1-M	4	54.42	557.827	557.827	precursor	Dep	29.86%	15246110	100%
CSF_M14_run2	ND1-F	5	54.55	557.827	557.827	precursor	Non-dep	33.15%	84074112	100%
CSF_M16_run2	ND2-F	7	54.43	557.827	557.827	precursor	Non-dep	23.14%	18870042	100%
CSF_M18_run2	ND3-F	8	54.04	557.827	557.827	precursor	Non-dep	10.77%	73678400	100%
CSF_M19	D2-F	9	54.47	557.827	557.827	precursor	Dep	36.48%	5504934	100%
CSF_M20	D3-F	10	54.22	557.827	557.827	precursor	Dep	39.12%	22715104	100%
CSF_M3_run2	ND4-M	1	54.2	557.827	558.3284	precursor [M+1]	Non-dep	19.33%	106142400	100%
CSF_M5_run2	ND5-M	2	54.53	557.827	558.3284	precursor [M+1]	Non-dep	19.94%	9236252	100%
CSF_M8_run2	D4-M	3	54.18	557.827	558.3284	precursor [M+1]	Dep	14.84%	29076664	100%
CSF_M11_run2	D1-M	4	54.42	557.827	558.3284	precursor [M+1]	Dep	6.01%	15246110	100%
CSF_M14_run2	ND1-F	5	54.55	557.827	558.3284	precursor [M+1]	Non-dep	19.82%	84074112	100%
CSF_M16_run2	ND2-F	7	54.43	557.827	558.3284	precursor [M+1]	Non-dep	15.19%	18870042	100%
CSF_M18_run2	ND3-F	8	54.04	557.827	558.3284	precursor [M+1]	Non-dep	5.60%	73678400	100%
CSF_M19	D2-F	9	54.47	557.827	558.3284	precursor [M+1]	Dep	22.35%	5504934	100%
CSF_M20	D3-F	10	54.22	557.827	558.3284	precursor [M+1]	Dep	16.98%	22715104	100%
CSF_M3_run2	ND4-M	1	54.2	557.827	558.8298	precursor [M+2]	Non-dep	6.58%	106142400	100%
CSF_M5_run2	ND5-M	2	54.53	557.827	558.8298	precursor [M+2]	Non-dep	0%	9236252	100%
CSF_M8_run2	D4-M	3	54.18	557.827	558.8298	precursor [M+2]	Dep	4.90%	29076664	100%
CSF_M11_run2	D1-M	4	54.42	557.827	558.8298	precursor [M+2]	Dep	0%	15246110	100%
CSF_M14_run2	ND1-F	5	54.55	557.827	558.8298	precursor [M+2]	Non-dep	5.16%	84074112	100%
CSF_M16_run2	ND2-F	7	54.43	557.827	558.8298	precursor [M+2]	Non-dep	0%	18870042	100%
CSF_M18_run2	ND3-F	8	54.04	557.827	558.8298	precursor [M+2]	Non-dep	0%	73678400	100%
CSF_M19	D2-F	9	54.47	557.827	558.8298	precursor [M+2]	Dep	6.08%	5504934	100%
CSF_M20	D3-F	10	54.22	557.827	558.8298	precursor [M+2]	Dep	5.80%	22715104	100%
CSF_M3_run2	ND4-M	1	54.2	557.827	886.5356	y8	Non-dep	2.79%	106142400	100%
CSF_M5_run2	ND5-M	2	54.53	557.827	886.5356	y8	Non-dep	1.03%	9236252	100%
CSF_M8_run2	D4-M	3	54.18	557.827	886.5356	y8	Dep	1.67%	29076664	100%
CSF_M11_run2	D1-M	4	54.42	557.827	886.5356	y8	Dep	0%	15246110	100%
CSF_M14_run2	ND1-F	5	54.55	557.827	886.5356	y8	Non-dep	2.66%	84074112	100%
CSF_M16_run2	ND2-F	7	54.43	557.827	886.5356	y8	Non-dep	1.01%	18870042	100%
CSF_M18_run2	ND3-F	8	54.04	557.827	886.5356	y8	Non-dep	5.51%	73678400	100%
CSF_M19	D2-F	9	54.47	557.827	886.5356	y8	Dep	2.09%	5504934	100%
CSF_M20	D3-F	10	54.22	557.827	886.5356	y8	Dep	1.63%	22715104	100%
CSF_M3_run2	ND4-M	1	54.2	557.827	773.4516	y7	Non-dep	5.17%	106142400	100%
CSF_M5_run2	ND5-M	2	54.53	557.827	773.4516	y7	Non-dep	7.22%	9236252	100%
CSF_M8_run2	D4-M	3	54.18	557.827	773.4516	y7	Dep	5.07%	29076664	100%
CSF_M11_run2	D1-M	4	54.42	557.827	773.4516	y7	Dep	7.41%	15246110	100%
CSF_M14_run2	ND1-F	5	54.55	557.827	773.4516	y7	Non-dep	4.99%	84074112	100%
CSF_M16_run2	ND2-F	7	54.43	557.827	773.4516	y7	Non-dep	4.46%	18870042	100%
CSF_M18_run2	ND3-F	8	54.04	557.827	773.4516	y7	Non-dep	10.37%	73678400	100%
CSF_M19	D2-F	9	54.47	557.827	773.4516	y7	Dep	3.70%	5504934	100%
CSF_M20	D3-F	10	54.22	557.827	773.4516	y7	Dep	3.71%	22715104	100%
CSF_M3_run2	ND4-M	1	54.2	557.827	660.3675	y6	Non-dep	8.85%	106142400	100%
CSF_M5_run2	ND5-M	2	54.53	557.827	660.3675	y6	Non-dep	14.27%	9236252	100%
CSF_M8_run2	D4-M	3	54.18	557.827	660.3675	y6	Dep	11.43%	29076664	100%
CSF_M11_run2	D1-M	4	54.42	557.827	660.3675	y6	Dep	15.36%	15246110	100%
CSF_M14_run2	ND1-F	5	54.55	557.827	660.3675	y6	Non-dep	9.13%	84074112	100%
CSF_M16_run2	ND2-F	7	54.43	557.827	660.3675	y6	Non-dep	15.49%	18870042	100%
CSF_M18_run2	ND3-F	8	54.04	557.827	660.3675	y6	Non-dep	17.69%	73678400	100%
CSF_M19	D2-F	9	54.47	557.827	660.3675	y6	Dep	7.09%	5504934	100%
CSF_M20	D3-F	10	54.22	557.827	660.3675	y6	Dep	8.53%	22715104	100%
CSF_M3_run2	ND4-M	1	54.2	557.827	547.2835	y5	Non-dep	7.50%	106142400	100%
CSF_M5_run2	ND5-M	2	54.53	557.827	547.2835	y5	Non-dep	11.93%	9236252	100%
CSF_M8_run2	D4-M	3	54.18	557.827	547.2835	y5	Dep	9.56%	29076664	100%
CSF_M11_run2	D1-M	4	54.42	557.827	547.2835	y5	Dep	11.56%	15246110	100%
CSF_M14_run2	ND1-F	5	54.55	557.827	547.2835	y5	Non-dep	7.72%	84074112	100%
CSF_M16_run2	ND2-F	7	54.43	557.827	547.2835	y5	Non-dep	13.59%	18870042	100%
CSF_M18_run2	ND3-F	8	54.04	557.827	547.2835	y5	Non-dep	14.84%	73678400	100%
CSF_M19	D2-F	9	54.47	557.827	547.2835	y5	Dep	6.35%	5504934	100%
CSF_M20	D3-F	10	54.22	557.827	547.2835	y5	Dep	7.86%	22715104	100%
CSF_M3_run2	ND4-M	1	54.2	557.827	460.2514	y4	Non-dep	0.73%	106142400	100%
CSF_M5_run2	ND5-M	2	54.53	557.827	460.2514	y4	Non-dep	0%	9236252	100%
CSF_M8_run2	D4-M	3	54.18	557.827	460.2514	y4	Dep	0.49%	29076664	100%
CSF_M11_run2	D1-M	4	54.42	557.827	460.2514	y4	Dep	1.29%	15246110	100%
CSF_M14_run2	ND1-F	5	54.55	557.827	460.2514	y4	Non-dep	0.65%	84074112	100%
CSF_M16_run2	ND2-F	7	54.43	557.827	460.2514	y4	Non-dep	0.17%	18870042	100%
CSF_M18_run2	ND3-F	8	54.04	557.827	460.2514	y4	Non-dep	1.74%	73678400	100%
CSF_M19	D2-F	9	54.47	557.827	460.2514	y4	Dep	0.58%	5504934	100%
CSF_M20	D3-F	10	54.22	557.827	460.2514	y4	Dep	0.52%	22715104	100%
CSF_M3_run2	ND4-M	1	54.2	557.827	332.1928	y3	Non-dep	2.39%	106142400	100%
CSF_M5_run2	ND5-M	2	54.53	557.827	332.1928	y3	Non-dep	1.98%	9236252	100%
CSF_M8_run2	D4-M	3	54.18	557.827	332.1928	y3	Dep	2.63%	29076664	100%
CSF_M11_run2	D1-M	4	54.42	557.827	332.1928	y3	Dep	2.67%	15246110	100%
CSF_M14_run2	ND1-F	5	54.55	557.827	332.1928	y3	Non-dep	2.43%	84074112	100%
CSF_M16_run2	ND2-F	7	54.43	557.827	332.1928	y3	Non-dep	3.63%	18870042	100%
CSF_M18_run2	ND3-F	8	54.04	557.827	332.1928	y3	Non-dep	5.62%	73678400	100%
CSF_M19	D2-F	9	54.47	557.827	332.1928	y3	Dep	2.78%	5504934	100%
CSF_M20	D3-F	10	54.22	557.827	332.1928	y3	Dep	2.24%	22715104	100%
CSF_M3_run2	ND4-M	1	54.2	557.827	229.1183	b2	Non-dep	7.40%	106142400	100%
CSF_M5_run2	ND5-M	2	54.53	557.827	229.1183	b2	Non-dep	15.31%	9236252	100%
CSF_M8_run2	D4-M	3	54.18	557.827	229.1183	b2	Dep	9.77%	29076664	100%
CSF_M11_run2	D1-M	4	54.42	557.827	229.1183	b2	Dep	14.89%	15246110	100%
CSF_M14_run2	ND1-F	5	54.55	557.827	229.1183	b2	Non-dep	7.91%	84074112	100%
CSF_M16_run2	ND2-F	7	54.43	557.827	229.1183	b2	Non-dep	14.14%	18870042	100%
CSF_M18_run2	ND3-F	8	54.04	557.827	229.1183	b2	Non-dep	15.64%	73678400	100%
CSF_M19	D2-F	9	54.47	557.827	229.1183	b2	Dep	7.44%	5504934	100%
CSF_M20	D3-F	10	54.22	557.827	229.1183	b2	Dep	7.84%	22715104	100%
CSF_M3_run2	ND4-M	1	54.2	557.827	342.2023	b3	Non-dep	4.82%	106142400	100%
CSF_M5_run2	ND5-M	2	54.53	557.827	342.2023	b3	Non-dep	8.78%	9236252	100%
CSF_M8_run2	D4-M	3	54.18	557.827	342.2023	b3	Dep	6.08%	29076664	100%
CSF_M11_run2	D1-M	4	54.42	557.827	342.2023	b3	Dep	9.95%	15246110	100%
CSF_M14_run2	ND1-F	5	54.55	557.827	342.2023	b3	Non-dep	5.64%	84074112	100%
CSF_M16_run2	ND2-F	7	54.43	557.827	342.2023	b3	Non-dep	9.17%	18870042	100%
CSF_M18_run2	ND3-F	8	54.04	557.827	342.2023	b3	Non-dep	10.71%	73678400	100%
CSF_M19	D2-F	9	54.47	557.827	342.2023	b3	Dep	4.80%	5504934	100%
CSF_M20	D3-F	10	54.22	557.827	342.2023	b3	Dep	5.51%	22715104	100%
CSF_M3_run2	ND4-M	1	54.2	557.827	455.2864	b4	Non-dep	0.42%	106142400	100%
CSF_M5_run2	ND5-M	2	54.53	557.827	455.2864	b4	Non-dep	0%	9236252	100%
CSF_M8_run2	D4-M	3	54.18	557.827	455.2864	b4	Dep	0.18%	29076664	100%
CSF_M11_run2	D1-M	4	54.42	557.827	455.2864	b4	Dep	0.99%	15246110	100%
CSF_M14_run2	ND1-F	5	54.55	557.827	455.2864	b4	Non-dep	0.73%	84074112	100%
CSF_M16_run2	ND2-F	7	54.43	557.827	455.2864	b4	Non-dep	0%	18870042	100%
CSF_M18_run2	ND3-F	8	54.04	557.827	455.2864	b4	Non-dep	1.51%	73678400	100%
CSF_M19	D2-F	9	54.47	557.827	455.2864	b4	Dep	0.27%	5504934	100%
CSF_M20	D3-F	10	54.22	557.827	455.2864	b4	Dep	0.23%	22715104	100%
